# Supplementary material for: The effect of pregnancy and the duration of postpartum convalescence on the physical fitness of healthy women: A cohort study of active duty servicewomen receiving 6 weeks versus 12 weeks convalescence
Source: PLoS One. 2021 Jul 28;16(7):e0255248. doi: 10.1371/journal.pone.0255248 (PMC8318247; doi:10.1371/journal.pone.0255248)
Supplement: S1 Table — (XLSX) [file pone.0255248.s001.xlsx]

## Sheet: Sheet1
ID #	OB data?	Peds data?	Age at time of delivery (yrs)	Rank; 1-9 enlisted, 11-16 officer, 21-25 warrant	Race	Ethnicity; 1 not hispanic or latino, 2 hispanic or latino	Tobacco use; 1 never, 2 former, 3 active	Gravida	Term	Preterm	Abortion	Living Child	GA @ OB reg visit (week)	GA @ OB reg visit (weeks as a decimal)	Weight at OB reg visit (lbs)	BMI at OB reg visit	Weight at 26-32 weeks (lbs)	EGA at time of Delivery (wk.day)	EGA at time of Delivery (weeks as a decimal)	Weight at time of delivery (lbs)	weight at time of delivery (kg)	Weight gain, calculated (lbs)	Weight gain adequacy, per IoM Guidelines* (I/A/E)	MODE of Delivery; 1 SVD, 2 CD, 3 FAVD, 4 VAVD	Indication for cesarean delivery (if applicable)	CHTN, GHTN, Pre-e (Y/N)	GDM (Y/N)	Weight of Fetus (g)	Blood transfus. (Y/N)	Lac ≥ 3 degree (Y/N)	Shoulder dystocia (Y/N)	EBL	1-min Apgar	5-min Apgar	6-8wk PP weight	BF at 2 weeks (1/2/3/0/x = all/some/none/undoc/no visit)	BF at 4 weeks (1/2/3/0/x)	BF at 2 months (1/2/3/0/x)	BF at 4 months (1/2/3/0/x)	BF at 6 months (1/2/3/0/x)	BF at 9 months (1/2/3/0/x)	BF at 12 months (1/2/3/0/x)	Back to birth weight at 2wk? (Y/N)	Height % at 2 weeks	Weight % at 2 weeks	Height % at 4 weeks	Weight % at 4 weeks	Height % at 2 months	Weight % at 2 months
17	done	done	25	5	1		1	1	0	0	0	0	9.1	9.14286	111	22.4	113	37	37	113	51.2559	2	I	1		N	N	2325	N	N	N	200	9	9	98	3	x	0	3	3	x	x	N	2	2	x	x	0	0
27	done	done	23	5	1		1	1	0	0	0	0	8	8	133	20.3	137	39.2	39.2857	147	66.6781	14	I	1		N	N	3031	N	N	N	150	9	9	138	1	x	1	0	0	0	0	Y	23	37	x	x	33	30
32	done	no visits	23	4	5		1	1	0	0	0	0	23.3	23.4286	160	27	175	36	36	179	81.193	19	A	1		N	N	2665	N	N	N	250	8	9	172	x	x	x	x	x	x	x	x	x	x	x	x	x	x
46	done	done	30	13	1		1	1	0	0	0	0	10.1	10.1429	182.4	27.7	203	39.1	39.1429	225	102.058	42.6	E	1		Y	Y	3166	N	N	N	250	8	9	187.6	1	x	1	2	2	x	0	Y	17	19	x	x	19	36
53	done	done	26	4	2		1	1	0	0	0	0	9.4	9.57143	109	21.3	140.4	39.3	39.4286	156	70.7604	47	E	1		N	N	2627	N	N	N	400	9	9	132.6	3	x	3	3	3	3	3	Y	2	10	x	x	22	40
60	done	done	20	3	5		1	1	0	0	0	0	9.2	9.28571	124	22.7	140	40.6	40.8571	153	69.5455	29	E	1		N	N	3428	N	N	N	350	8	9	131	1	x	1	3	3	3	3	Y	78	50	x	x	40	59
62	done	done	30	13	1		1	1	0	0	0	0	27.1	27.1429	159	24.2	160	41	41	164	74.3891	5	I	1		N	N	3275	N	N	N	150	5	6	140	0	x	3	3	x	x	x	Y	77	16	x	x	90	89
64	done	done	29	5	3		1	1	0	0	0	0	8.1	8.14286	174	28	192	40.1	40.1429	213	96.6152	39	E	2	arrest of dilation	N	N	2942	N	N	N	800	9	9	186	1	x	2	1	1	2	2	Y	29	35	x	x	76	90
107	done	done	24	4	2		1	1	0	0	0	0	5.2	5.28571	203	32.8	237	29.3	29.4286	237	107.501	34	E	2	PreE, IUGR, Preterm	Y	N	900	N	N	N	800	5	8		NICU d/c at 2m	x	3	3	3	3	3	x	x	x	x	x	1	6
134	done	done	22	4	5		2	1	0	0	0	0	10.4	10.5714	129	23.7	155	40	40	177	80.2858	48	E	1		N	N	3135	N	N	N	400	9	9	147	1	x	1	3	3	3	3	Y	31	29	x	x	69	60
142	done	done	28	13	1		1	1	0	0	0	0	9.5	9.71429	135	21.8	156	38.2	38.2857	178	80.9091	43	E	1		N	N	3477	N	N	N	200	8	9	149	1	x	1	1	1	1	1	Y	19	62	x	x	23	31
165	done	done	28	5	2		1	1	0	0	0	0	11.1	11.1429	141	21.4	157	38.6	38.8571	187	84.8218	46	E	1		N	N	3654	N	N	N	300	8	9	170	2	x	2	2	3	3	3	Y	39	43	x	x	71	80
177	done	no visits	31	6	1		1	1	0	0	0	0	8.6	8.85714	180	26.2	210	40.2	40.2857	226.6	102.784	46.6	E	1		N	N	3828	N	N	N	300	8	9	201	x	x	x	x	x	x	x	x	x	x	x	x	x	x
192	done	done	26	11	1		1	1	0	0	0	0	7	7	136	23.4	175	38	38	184	83.461	48	E	1		Y	N	3445	N	N	N	450	8	9	177	1	x	1	3	3	3	3	Y	41	20	x	x	40	15
193	done	done	21	2	5		1	1	0	0	0	0	6.6	6.85714	199.6	28.6	210.6	38.3	38.4286	225	102.058	25.4	E	1		Y	N	3202	N	N	N	200	8	9	200.0	2	x	x	x	x	x	x	Y	36	43	x	X	60	89
204	done	done	21	3	5		1	1	0	0	0	0	7.6	7.85714	112	19.3	136	39.6	39.8571	202	91.6257	90	E	1		N	N	3503	N	N	N	200	9	9	116	X	X	2	3	3	x	3	Y	34	31	X	X	40	62
230	done	done	25	4	1		1	1	0	0	0	0	7.3	7.42857	136	24.9	179	41	41	199	90.2649	63	E	1		N	N	3495	N	N	N	500	8	9	158	1	x	3	3	x	x	x	Y	77	58	x	x	65	71
233	done	done	19	4	5		1	1	0	0	0	0	8.8	9.14286	146	25.9	159	40	40	178	80.91	32	E	1		N	N	3403	N	N	N	200	8	9	145	1	x	1	2	2	x	3	Y	x	35	x	x	88	35
247	done	done	25	4	5		2	1	0	0	0	0	11.2	11.2857	162	29.7		23.1	23.1429	173	78.4715	11	I	1		N	N	750	N	N	N	500	7	7	199	x (NICU til 4mo)	x	x	3	3	3	3	x	x	x	x	x	x	x
264	done	cant find	20	4	5		1	1	0	0	0	0	9.1	9.14286	118	21.7	132	40.5	40.7143	132	59.8742	14	I	1		N	N	3267	N	N	N	350	8	9	116	x	x	x	x	x	x	x	x	x	x	x	x	x	x
267	done	cant find	26	12	5		1	1	0	0	0	0	6.4	6.57143	151	25.9	169	36.6	36.8571	172	78.0179	21	A	1		N	N	2951	N	N	N	150	8	9	152	x	x	x	x	x	x	x	x	x	x	x	x	x	x
270	done	done	21	4	5		1	1	0	0	0	0	13.3	13.4286	135	24.7	154	40.3	40.4286	179	81.193	44	E	1		Y	N	3515	N	N	N	600	7	9	144	3	x	3	3	3	3	3	Y	40	30	x	x	45	38
283	done	done	23	3	2		1	1	0	0	0	0	6.4	6.57143	163	25.5	193	39.3	39.4286	217.9	98.8378	54.9	E	2	HSV	N	N	4059	N	N	N	800	8	9	170	1	x	1	0	0	x	0	Y	49	60	x	x	77	85
292	done	done	28	5	1		1	1	0	0	0	0	8.2	8.28571	143	24.5	156	40.2	40.2857	172	78.0179	29	A	1		N	N	2915	N	N	N	250	8	9	158	1	x	1	1	1	1	3	Y	28	9	x	x	8	21
298	done	done	31	13	3		1	1	0	0	0	0	11.5	11.7143	117.6	20.8	141	39.4	39.5714	155	70.3068	37.4	E	1		N	N	3103	N	N	N	250	9	9	126.8	1	x	1	3	3	3	3	Y	39	24	x	x	57	36
316	done	done	24	3	1		1	1	0	0	0	0	6.4	6.57143	152.2	24.5	179	39	39	190	86.1826	37.8	E	1		N	Y	3262	N	N	N	350	8	9	166	1	x	0	0	3	0	0	Y	39	34	x	x	43	93
328	done	done	36.126	4	3		1	1	0	0	0	0	6.6	6.85714	112	20.5	132	40.3	40.4286	142	64.5455	30	E	1		N	N	3336	N	N	N	250	9	9	125	1	x	1	2	x	3	3	Y	55	28	x	x	75	60
331	done	done	21	4	1		1	1	0	0	0	0	10.2	10.2857	131.4	21.9	154	41.2	41.2857	179.2	81.2838	47.8	E	2	NRFHT	N	N	3657	N	N	N	800	8	9	155.2	3	x	3	2	2	3	3	Y	98	86	x	x	86	97
333	done	done	21	4	5		1	1	0	0	0	0	8	8	121.8	21.6	139.7	39	39	153.4	69.5811	31.6	A	1		N	N	2991	N	N	N	250	7	8	131.9	2	x	x	3	3	3	3	Y	39	6	x	x	87	51
338	done	done	36	14	5		1	1	0	0	0	0	7.6	7.85714	152.9	28	174	40.6	40.8571	186	84.3682	33.1	E	2	arrest of dilation	N	N	3472	N	N	N	600	9	10	162.8	1	x	3	3	3	3	3	Y	29	32	x	x	82	69
342	done	done	23	4	1		1	1	0	0	0	0	6.5	6.71429	133.4	22.9	151.3	40.6	40.8571	173	78.4715	39.6	E	2	Arrest of Decent	N	N	3286	N	N	N	500	9	9	129.6	3	x	3	3	3	3	x	N	55	13	x	x	95	78
349	done	done	24	5	5		1	1	0	0	0	0	12.5	12.7143	127	22.5	140	41.1	41.1429	162.6	73.7541	35.6	E	1		N	N	4068	N	N	N	150	9	9	143.2	1	x	1	2	3	3	3	Y	77	54	x	x	70	46
372	done	done	19	3	1		1	1	0	0	0	0	7.1	7.14286	122	19	140	39.6	39.8571	142	64.4101	20	I	4		N	N	3020	N	N	N	400	7	9	125	1	x	3	3	3	3	3	Y	33	19	x	x	38	41
373	done	done	25	4	5		1	1	0	0	0	0	10.4	10.5714	88	16.1	107	39.3	39.4286	115	52.1631	27	I	1		N	N	3080	N	N	N	100	8	9	98	0	1	2	2	3	3	3	Y	11	13	x	38	73	51
376	done	done	25	4	5		1	1	0	0	0	0	7.6	7.85714	117	23.6	138	39.2	39.2857	150	68.0389	33	A	2	arrest of descent	N	N	2850	N	N	N	800	8	9	131	x	2	3	3	0	3	3	Y	x	x	43	25	45	52
389	done	done	32	13	3		1	1	0	0	0	0	11.2	11.2857	111	20.3	124.6	39.1	39.1429	132	59.8742	21	I	1		N	N	2878	N	N	N	350	8	9	114.6	1	x	2	3	3	3	3	Y	3	7	x	x	10	74
391	done	done	22	5	5		1	1	0	0	0	0	7.6	7.85714	149	27.3	166	40.1	40.1429	183	83.0074	34	E	1		N	N	3665	N	N	N	300	7	9	162	0	x	3	x	3	3	3	Y	52	59	x	x	76	84
414	done	done	30	13	1		1	1	0	0	0	0	7.6	7.85714	140	22.6	165	40.3	40.4286	181	82.1002	41	E	2	inability to augment	N	N	4082	N	N	N	600	9	9	149	1	x	1	1	1	1	3	Y	62	67	x	x	93	95
426	done	done	23	4	5		2	1	0	0	0	0	10.3	10.4286	177	24.7	211	37.1	37.1429	236	107.048	59	E	2	Arrest of Descent	Y	N	3038	N	N	N	700	9	9	215	3	3	3	3	3	3	3	Y	34	13	30	27	48	33
432	done	done	21	4	1		1	1	0	0	0	0	7.5	7.71429	149	27.3	168	37	37	179.9	81.6013	30.9	E	2	NRFHT	Y	N	2790	N	N	N	500	7	9	157	1	3	3	0	3	3	3	N	87	5	25	10	15	14
438	done	done	32	14	1		1	1	0	0	0	0	7.2	7.28571	119	22.5	143	38.2	38.2857	151	68.4924	32	A	4		N	N	3129	N	N	N	300	8	9	132	1	x	1	1	1	3	3	Y	49	14	x	x	47	15
440	done	done	20	3	5		1	1	0	0	0	0	6.1	6.14286	145	27.4	182	41	41	199	90.2649	54	E	1		N	N	3571	N	N	N	350	8	9	170	1	x	3	3	3	x	0	Y	56	68	x	x	88	86
443	done	done	27	5	5		1	1	0	0	0	0	8.6	8.85714	150	26.6	180.8	41	41	198	89.8113	48	E	1		N	N	3652	N	N	N	350	8	9	174.6	1	x	2	3	3	x	x	N	75	36	x	x	76	44
448	done	no visits	29	13	1		1	1	0	0	0	0	10.4	10.5714	183	27.1	206	40	40	207	93.8936	24	A	1		N	N	3551	N	N	N	350	9	9	203	x	x	x	x	x	x	x	x	x	x	x	x	x	x
449	done	done	37	14	1		1	1	0	0	0	0	12.3	12.4286	153	23.2	169	39.6	39.8571	180	81.6466	27	A	1		N	N	3435	N	N	N	400	8	8	153	2	x	2	3	3	3	3	Y	55	25	x	x	50	67
452	done	done	20	3	2		1	1	0	0	0	0	8.1	8.14286	127	24	136	40.1	40.1429	149	67.5853	22	I	1		N	N	2798	N	N	N	300	8	9	136	x	x	2	2	3	x	0	x	x	x	x	x	18	9
458	done	done	28	5	2		1	1	0	0	0	0	10.1	10.1429	152	25.3	176	41.1	41.1429	193	87.5433	41	E	2	Failed IOL	N	N	4197	N	N	N	750	8	9	161	1	x	2	x	2	3	3	Y	26	74	x	x	70	77
463	done	done	19	3	3		1	1	0	0	0	0	10.2	10.2857	132	22.7	143	39.4	39.5714	165.3	74.9788	33.3	A	2	NRFHT	N	N	2846	N	N	N	600	8	9	149	1	x	2	3	3	3	3	Y	10	4	x	x	37	13
480	done	done	22	4	5		1	1	0	0	0	0	19.4	19.5714	136	24.1		39	39	174.4	79.1065	38.4	E	1		N	N	3437	N	N	N	350	9	9	159	1	x	2	3	3	3	3	Y	92	34	x	x	41	70
487	done	done	24	12	1		1	1	0	0	0	0	10	10	148	24.6	167	40.1	40.1429	180	81.6466	32	A	1		N	N	3569	N	N	N	350	9	9	154	1	x	1	1	1	1	1	Y	85	44	x	x	75	57
499	done	done	20	3	1		1	1	0	0	0	0	6.5	6.71429	137	25.1	144	39.6	39.8571	185.6	84.1867	48.6	E	2	arrest of descent	N	N	3891	N	N	N	800	9	9	153	2	x	3	3	3	3	x	Y	77	63	x	x	81	61
519	done	done	34	6	1		1	1	0	0	0	0	8.5	8.71429	181	25.2	196	40.3	40.4286	209	94.8008	28	E	1		N	N	4737	N	N	N	350	7	9	170	1	x	1	1	1	3	3	Y	99	95	x	x	99	99
528	done	done	25	4	1		1	1	0	0	0	0	7.4	7.57143	114	21.5	145	40.6	40.8571	171	77.5643	57	E	2	Arrest of Dilation	N	N	4215	N	N	N	1000	9	9	135	3	3	3	3	3	3	3	Y	x	89	x	x	85	83
531	done	done	23	3	5		1	1	0	0	0	0	6.3	6.42857	135	25.5	135	20.4	20.5714	122.4	55.6364	-12.6	I	1	IUFD	N	N	306	N	N	N	100	0	0	119	cannot find infant	x	x	x	x	x	x	x	x	x	x	x	x	x
549	done	done	36	14	1		1	1	0	0	0	0	7.6	7.85714	139	23.1	140	39.4	39.5714	162	73.482	23	I	1		N	N	3501	N	N	N	400	8	9	135.4	1	x	0	2	2	2	2	N	57	43	x	x	78	40
553	done	done	24	12	1		1	1	0	0	0	0	6.1	6.14286	143	22.3	159	38	38	171.4	77.7457	28.4	A	1		N	N	3630	N	N	N	450	8	9	138	1	x	1	1	0	0	0	Y	x	42	x	x	76	74
560	done	done	27	6	5		1	1	0	0	0	0	8.2	8.28571	133	25.1	152	39.4	39.5714	167	75.7499	34	E	1		N	N	3996	N	N	N	400	8	9	148	2	x	2	2	0	3	3	Y	70	67	x	x	79	84
563	done	done	27	4	2		1	1	0	0	0	0	9.5	9.71429	183	27	221	39.1	39.1429	232	105.233	49	E	1		N	N	4100	N	N	N	300	8	9	222	1	x	0	0	0	3	3	N	75	66	x	x	83	23
565	done	done	24	4	1		1	1	0	0	0	0	7.4	7.57143	150	25.8	175	38.2	38.2857	186	84.3682	36	E	2	NRFHT	N	N	2755	N	N	N	800	8	9	165	3	x	3	3	3	3	3	Y	7	10	x	x	4	18
571	done	done	21	5	1		1	1	0	0	0	0	6.1	6.14286	135	24.7	150	39.4	39.5714	156	70.7604	21	I	2	Arrest of Descent	N	N	3373	N	N	N	600	8	9	124	1	x	0	3	3	3	3	Y	62	34	x	x	35	54
574	done	done	24	4	5		1	1	0	0	0	0	7.6	7.85714	126	22.3	138	41	41	153	69.3996	27	A	1		N	N	3117	N	N	N	300	8	9	129	3	x	3	3	3	3	3	Y	5	31	x	x	72	51
597	done	done	24	4	5		1	1	0	0	0	0	6.5	6.71429	178	26.3	197	39.1	39.1429	198	89.8113	20	A	1		N	N	3154	N	N	N	350	9	9	177	3	x	3	3	3	3	3	Y	47	36	x	x	19	80
611	done	done	23	4	2		1	1	0	0	0	0	8.1	8.14286	119	21.1	138	38.6	38.8571	150	68.0389	31	A	2	NRFHT	Y	N	3208	N	N	N	600	8	9	119	2	x	2	2	3	3	3	Y	0	20	x	x	36	69
612	done	done	27	13	3		1	1	0	0	0	0	8.6	8.85714	151.2	23.7	179.3	38.5	38.7143	197	89.3577	45.8	E	1		Y	N	4162	N	N	N	400	9	9	154.8	2	x	2	1	1	3	x	Y	97	93	x	x	95	93
617	done	done	27	5	5		1	1	0	0	0	0	6.1	6.14286	170	30.1	209	38.3	38.4286	227	102.965	57	E	1		N	N	3379	N	N	N	300	8	9	210.6	2	x	3	x	x	x	x	Y	93	40	x	x	81	62
618	done	done	21	3	1		1	1	0	0	0	0	6.5	6.71429	153	28	165	41.1	41.1429	193	87.5433	40	E	2	Arrest of Dilation	Y	N	3047	N	N	N	850	8	9	156	2	x	3	3	3	3	x	Y	54	26	x	x	86	80
625	done	done	37	6	5		1	1	0	0	0	0	10.2	10.2857	118	24.8	131	38.3	38.4286	134.2	60.8721	16.2	I	2	NRFHT	N	Y	2864	N	N	N	400	8	9	113	2	2	2	2	2	2	3	Y	3	13	8	22	0	15
648	done	done	27	13	1		1	1	0	0	0	0	7.2	7.28571	130	21.1	147	40.6	40.8571	158	71.6676	28	A	4		Y	N	3601	N	Y	N	400	8	9	131	1	x	2	3	3	x	x	Y	41	58	x	x	30	60
649	done	done	21	4	2		1	1	0	0	0	0	12.5	12.7143	166	24.5	181	41.1	41.1429	200	90.7185	34	A	1		N	N	3343	N	N	N	600	8	9	176	1	x	1	2	3	3	3	Y	50	34	x	x	79	56
650	done	done	34	14	1		1	1	0	0	0	0	6.4	6.57143	121	20.8	140	36.2	36.2857	140	63.5029	19	I	1		N	N	2498	N	Y	N	200	8	9	165	1	x	1	2	3	3	3	Y	0	0	x	x	6	14
651	done	done	23	5	5		2	1	0	0	0	0	7.2	7.28571	140	25.7	164	39.3	39.4286	182	82.5538	42	E	2	Arrest of Dilation	N	N	3581	N	N	N	500	8	8	155	1	x	3	3	3	3	3	N	41	24	x	x	25	78
655	done	done	35	14	1		1	1	0	0	0	0	6.4	6.57143	125	21.5	149	38.4	38.5714	168	76.3636	43	E	2	breech	N	N	2775	N	N	N	1000	1	4	133	2	x	2	2	2	3	3	Y	10	4	x	x	4	15
665	done	done	26	6	2		1	1	0	0	0	0	19.2	19.2857	125	23.7	139	39.2	39.2857	157	71.214	32	A	2	NRFHT	N	N	3024	N	N	N	600	9	9	131	2	x	2	3	3	x	x	Y	64	20	x	x	74	55
672	done	done	25	4	1		1	1	0	0	0	0	15.4	15.5714	181.7	26.1	212.8	41.2	41.2857	238.8	108.318	57.1	E	1		N	N	3988	N	N	N	150	8	9		x	x	x	x	x	x	x	x	x	x	x	x	x	x
686	done	done	22	4	5		1	1	0	0	0	0	12.4	12.5714	111	21.7	124	40.3	40.4286	183	83.0074	72	E	1		N	N	3173	N	N	N	200	8	9	110	x	x	2	2	3	x	3	x	x	x	x	x	24	27
691	done	done	21	2	1		1	1	0	0	0	0	6.6	6.85714	130	23.8	144	41.1	41.1429	163.4	74.117	33.4	A	2	Arrest of Descent	N	N	3315	N	N	N	800	8	9	135	x	x	x	x	1	1	2	x	x	x	x	x	x	x
698	done	done	25	12	1		1	1	0	0	0	0	9.5	9.71429	126	21.7		37.5	37.7143	152	68.946	26	A	1		N	N	2151	N	N	N	300	7	9	130	1	x	1	1	1	2	3	Y	0	0	x	x	4	4
701	done	done	20	3	3		1	1	0	0	0	0	8.5	8.71429	176	30.1	179	39.1	39.1429	194	87.9969	18	A	2	fetal intolerance of labor	N	Y	3056	N	N	N	700	8	9	159	x	x	x	x	x	x	x	x	x	x	x	x	x	x
722	done	done	28	4	2		1	1	0	0	0	0	8.5	8.71429	165	25.8	190	36.5	36.7143	192	87.0897	27	E	1		N	N	2255	N	N	N	150	8	9	179	1	1	3	3	3	3	3	x	x	x	x	x	46	21
731	done	done	22	4	2		1	1	0	0	0	0	11.3	11.4286	139	21.8	153	40.2	40.2857	169.7	76.9746	30.7	A	1		N	N	3024	N	N	N	200	8	9	145	1	2	3	3	3	3	3	x	x	x	x	x	9	62
746	done	done	23	4	1		1	1	0	0	0	0	7.2	7.28571	137	20.8	146	39	39	161	73.0284	24	I	4	maternal exhaustion	N	N	3880	N	Y	N	400	8	9	140	3	3	3	3	3	3	3	x	x	x	x	x	67	92
747	done	done	23	4	2		1	1	0	0	0	0	4.3	4.42857	115	19.7	145	38.6	38.8571	152	68.946	37	E	1		N	N	3241	N	N	N	300	7	9	126	x	x	x	x	x	x	3	x	x	x	x	x	x	x
755	done	done	21	4	2		1	1	0	0	0	0	6.6	6.85714	133	22.1	140	39.4	39.5714	158	71.6676	25	A	1		Y	N	3170	N	N	N	350	4	7	148	x	x	x	x	x	x	x	x	x	x	x	x	x	x
768	done	done	32	13	1		1	1	0	0	0	0	6.6	6.85714	134	22.4	149	39.2	39.2857	159	72.1212	25	A	1		N	N	3197	N	N	N	250	9	9	143	1	1	1	1	1	2	2	x	x	x	x	x	48	82
769	done	done	24	11	1		1	1	0	0	0	0	7.4	7.57143	146	24.3	163	37.3	37.4286	167	75.7499	21	I	1		N	N	2943	N	N	N	250	8	9	153	x	x	x	x	x	x	x	x	x	x	x	x	x	x
770	done	done	23	5	2		1	1	0	0	0	0	12.4	12.5714	122	20.9	139	39.2	39.2857	163	73.9356	41	E	1		N	N	2878	N	N	N	300	8	9	126	1	3	3	3	3	3	3	x	x	x	x	x	36	71
773	done	done	21	4	2		1	1	0	0	0	0	8.2	8.28571	129	22.2	141	40.5	40.7143	167.4	75.9314	38.4	E	2	NRFHT	N	N	2990	N	N	N	600	8	9	134	1	0	3	3	3	3	3	x	x	x	x	x	68	17
774	done	done	25	4	2		1	1	0	0	0	0	7.3	7.42857	165	26.7	173	37.2	37.2857	179	81.193	14	I	1		N	N	2837	N	N	N	200	8	9	157	1	2	3	3	3	3	3	x	x	x	x	x	16	24
780	done	done	28	4	1		1	1	0	0	0	0	9.1	9.14286	144	25.6	169	40.2	40.2857	180.2	81.7373	36.2	E	2	NRFHT	N	N	3356	N	N	N	800	8	9	156	1	1	1	1	2	x	3	x	x	x	x	x	62	54
783	done	done	23	4	3		1	1	0	0	0	0	13	13	135	23.9	160	38.4	38.5714	174	78.9251	39	E	1		N	N	2818	N	N	N	400	8	9	149	1	x	3	3	3	3	3	x	x	x	x	x	60	52
784	done	done	25	6	5		1	1	0	0	0	0	7.1	7.14286	118.6	21.7	135.6	39	39	144	65.3173	25.4	A	1		N	N	2993	N	N	N	250	7	8	124.4	1	x	1	2	2	2	2	Y	10	7	x	x	53	53
789	done	done	20	13	1		1	1	0	0	0	0	7.5	7.71429	128	20	144	41.1	41.1429	154	69.8532	26	A	1		N	N	3320	N	N	N	150	8	9	130	1	x	1	1	x	x	x	Y	72	49	x	x	75	97
794	done	done	37.3726	14	1		1	1	0	0	0	0	7.0	7	183	30.5	212	35.5	35.7143	224	101.818	41	E	2	breech	N	N	1700	N	N	N	500	2	6	218			trisomy 18	x	x	x	x	x	x	x	x	x	x	x
800	done	done	27	13	3		1	1	0	0	0	0	6.5	6.71429	124.6	24.3	135	40.1	40.1429	154	69.8532	29.4	A	1		N	N	3564	N	N	N	300	8	9	138.6	2	x	2	2	3	3	3	Y	8	59	x	x	31	79
815	done	done	24	4	2		1	1	0	0	0	0	6.5	6.71429	128	23.4	146	40.2	40.2857	155	70.3068	27	A	1		N	N	3197	N	N	N	250	8	9	131	1	x	2	2	2	2	3	Y	20	22	x	x	18	57
820	done	done	25	12	1		1	1	0	0	0	0	7.6	7.85714	122	20.3	137	39.5	39.7143	152	68.946	30	A	1		N	N	3169	N	N	N	300	8	9	133	1	x	1	1	2	2	3	Y	x	x	x	x	73	86
825	done	done	34	13	1		1	1	0	0	0	0	6.2	6.28571	174	25	197.2	41	41	226	102.512	52	E	2	NRFHT	N	N	3904	N	N	N	800	8	9	189.4	1	x	1	2	3	3	3	Y	92	77	x	x	95	94
827	done	done	21.4493	4	2		2	1	0	0	0	0	7.1	7.14286	142	25.2	158	39.4	39.5714	173	78.6364	31	E	1		Y	N	3684	N	N	N	300	7	9	155	3	x	3	3	3	3	3	Y	x	x	x	x	91	99
834	done	done	32	6	5		1	1	0	0	0	0	5	5	120	22	153	39.1	39.1429	173.7	78.789	53.7	E	1		N	N	3205	N	N	N	300	8	9	150	x	x	x	x	x	x	x	x	x	x	x	x	x	x
845	done	done	21	4	5		1	1	0	0	0	0	5.4	5.57143	165	25.8	181	41	41	208	94.3472	43	E	1		N	N	3925	N	N	N	450	9	9	184	3	x	3	3	3	3	3	x	x	x	x	x	63	77
851	done	done	22	4	3		1	1	0	0	0	0	11.4	11.5714	175	32	210	39.2	39.2857	247	112.037	72	E	1		N	N	3524	N	N	N	300	7	9	213	2	x	0	3	3	3	3	Y	x	x	x	x	75	48
853	done	done	31	13	1		1	1	0	0	0	0	12.6	12.8571	127	21.8	141	39.5	39.7143	147	66.6781	20	I	1		N	N	3271	N	N	N	300	8	9	130	x	x	x	x	x	x	x	x	x	x	x	x	x	x
855	done	done	25	12	1		1	1	0	0	0	0	6.6	6.85714	126	20.3	165	40.2	40.2857	171	77.5643	45	E	1		N	N	3917	N	N	N	250	8	9	155	1	x	3	3	3	x	3	Y	81	69	x	x	46	73
856	done	done	26	5	7		1	1	0	0	0	0	8.5	8.71429	167	26.2	191	36.6	36.8571	199	90.2649	32	E	1		N	N	2788	N	N	N	200	8	9	180	3	x	3	3	3	3	3	Y	0	0	x	x	67	18
862	done	done	34	14	3		1	1	0	0	0	0	12.4	12.5714	97	19	123	40.3	40.4286	127	57.6062	30	A	1		N	N	2863	N	N	N	200	7	9	110	x	x	x	x	x	x	x	x	x	x	x	x	x	x
874	done	done	26	13	1		1	1	0	0	0	0	6.6	6.85714	136.5	23.4	176.8	39.1	39.1429	170	77.1107	33.5	A	1		N	N	3995	N	N	N	200	8	9	150	1	x	1	1	0	1	1	Y	32	68	x	x	94	54
879	done	done	26	12	2		1	1	0	0	0	0	6.4	6.57143	102	18.7	119	38.6	38.8571	128	58.0598	26	A	1		N	N	3081	N	N	N	250	8	9	112	1	x	1	1	2	2	3	Y	10	13	x	x	14	26
883	done	done	21	4	1		1	1	0	0	0	0	7.2	7.28571	146	26.6	170	40.6	40.8571	186	84.3682	40	E	1		N	N	3277	N	N	N	200	8	9	165	1	x	1	2	2	3	x	Y	39	31	x	x	38	39
888	done	done	23	4	2		1	1	0	0	0	0	6.1	6.14286	141	24.1	182	41	41	206.2	93.5307	65.2	E	1		N	N	3615	N	N	N	350	8	9	192	1	x	2	3	3	3	3	Y	86	40	x	x	82	57
906	done	done	25	5	3		1	1	0	0	0	0	8.3	8.42857	118	22.3	131	41.1	41.1429	147	66.6781	29	A	4	NRFHT	N	N	3382	N	N	N	350	8	9	128	2	x	3	3	3	3	3	Y	35	78	x	x	30	80
908	done	done	24	5	1		1	1	0	0	0	0	8.3	8.42857	146	26.8	155	39.4	39.5714	172	78.0179	26	E	1		N	N	3448	N	N	N	300	8	9	149	0	x	3	3	3	3	3	N	24	21	x	x	40	48
914	done	done	21	3	1		2	1	0	0	0	0	12.4	12.5714	203	30	227	34.3	34.4286	233	105.687	30	E	2	vasa previa	N	N	2480	N	N	N	700	7	8	220	2	x	1	1	1	1	1	N	3	0	x	x	19	0
928	done	done	21.8521	4	5		1	1	0	0	0	0	5.4	5.57143	118	21.0	126	37.6	37.8571	131	59.5455	13	A	1		N	N	2419	N	N	N	350	9	9	114	1	x	1	1	1	1	1	Y	8	9	x	x	17	89
942	done	done	21	4	2		1	1	0	0	0	0	6.1	6.14286	126	21.7	145	39	39	158	71.6676	32	A	1		N	N	3213	N	N	N	400	8	9	131	1	x	3	3	3	3	3	Y	24	33	x	x	21	37
945	done	done	21	4	1		1	1	0	0	0	0	13	13	113	22.1	127	39.4	39.5714	145	65.7709	32	A	1		N	N	3961	N	N	N	350	9	9	119	1	x	x	3	3	3	3	Y	49	64	x	x	x	x
946	done	done	20	3	5		1	1	0	0	0	0	8.3	8.42857	129	21.5	151	41	41	167.7	76.0674	38.7	E	1		N	N	3169	N	N	N	400	8	9	149	1	x	1	3	3	3	3	Y	32	15	x	x	20	19
950	done	done	28	6	5		1	1	0	0	0	0	5.3	5.42857	133	24.4	169	40	40	189	85.729	56	E	2	arrest of dilation	N	N	4235	N	N	N	800	8	9	153	2	x	2	2	x	3	3	x	83	92	x	x	96	97
956	done	done	25	4	1		1	1	0	0	0	0	7.1	7.14286	130	23.7	164	40	40	180	81.6466	50	E	2	arrest of dilation	Y	N	4094	N	N	N	800	8	9	148	1	x	3	3	3	3	3	Y	40	55	x	x	29	48
959	done	done	23	4	1		3	1	0	0	0	0	6.3	6.42857	160.4	24.4	182	39.3	39.4286	194	87.9969	33.6	A	2	NRFHT	N	N	2649	N	N	N	500	9	9	181.2	1	x	1	2	3	3	3	Y	8	12	x	x	19	27
963	done	done	27	6	5		1	1	0	0	0	0	6.6	6.85714	147	26.9	170	41.1	41.1429	178.6	81.0116	31.6	E	2	arrest of dilation	N	N	3535	N	N	N	700	8	9	152	1	1	2	3	3	3	3	Y	70	57	92	80	62	84
965	done	done	25	5	1		1	1	0	0	0	0	7.2	7.28571	143	21.1	162	37.4	37.5714	169.2	76.7478	26.2	A	1		N	N	2727	N	N	N	150	8	9	169	1	x	2	2	2	3	3	Y	36	26	x	x	9	60
967	done	done	25	5	2		1	1	0	0	0	0	9.1	9.14286	169	28.1	181	38.5	38.7143	188	85.2754	19	A	1		Y	N	3057	N	N	N	350	8	9	168	2	x	3	3	3	x	3	Y	5	11	x	x	0	8
970	done	done	26.3589	5	1		1	1	0	0	0	0	10.4	10.5714	128	19.8	147	38.3	38.4286	160.2	72.8182	32.2	E	1		N	N	3802	N	N	N	400	8	9	123	x	x	x	x	x	x	x	x	x	x	x	x	x	x
974	done	done	35	14	1		1	1	0	0	0	0	6.4	6.57143	169	26.5	199	39.5	39.7143	212	96.1616	43	E	2	breech	Y	N	3558	N	N	N	550	8	8	180	1	x	1	1	1	2	3	Y	43	28	x	x	63	48
976	done	done	28	13	2		1	1	0	0	0	0	7.4	7.57143	215	33.7	231	38	38	251	113.852	36	E	1		Y	N	3020	N	N	N	350	6	7	211	1	x	1	1	1	1	1	Y	12	21	x	x	71	75
978	done	done	22	4	1		1	1	0	0	0	0	3.5	3.71429	146	24.3		40.5	40.7143	199	90.2649	53	E	1		N	N	3600	N	N	N	350	7	8	186	1	x	1	1	1	x	0	Y	83	45	x	x	94	55
980	done	done	22	5	5		1	1	0	0	0	0	5	5	105	18.7	128	41.1	41.1429	132.2	59.9649	27.2	A	1		N	N	3224	N	N	N	250	9	9	110	could not find infant	x	x	x	x	x	x	x	x	x	x	x	x	x
983	done	done	27.3808	4	3		1	1	0	0	0	0	6.2	6.28571	118	19.9	119	40.3	40.4286	129	58.6364	11	A	1		N	N	2754	N	N	N	150	8	9	118	2	x	2	2	2	2	3	Y	47	4	x	x	54	17
984	done	done	36	4	1		1	1	0	0	0	0	6.2	6.28571	156	24.4	176	39.2	39.2857	188	85.2754	32	A	1		N	N	3499	N	N	N	300	8	9	173	2	x	1	2	x	3	3	Y	55	49	x	x	53	76
985	done	done	27	4	1		1	1	0	0	0	0	9.4	9.57143	134	20.4	154	40.4	40.5714	167	75.7499	33	A	1		N	N	3683	N	N	N	200	8	9	136	1	x	1	1	1	2	3	Y	54	66	x	x	90	81
1002	done	done	24	4	2		1	1	0	0	0	0	10	10	122	22.3	149	32	32	151	68.4924	29	A	2	Lethal fetal anomalies with possible molar gestation	N	N		N	N	N	500	0	0	146		no fetal weight, baby passed away	x	x	x	x	x	x	x	x	x	x	x	x
1004	done	done	31	7	1		1	1	0	0	0	0	6	6	162	27.8	190	40.1	40.1429	197	89.3577	35	E	2	Arrest of Dilation	N	N	3469	N	N	N	700	8	9	172	1	x	1	1	1	1	3	Y	70	40	x	x	47	41
1006	done	done	37	13	1		1	1	0	0	0	0	11.1	11.1429	148	26.2	168	35.4	35.5714	177	80.2858	29	E	1		N	N	2797	N	N	N	200	8	9	156	1	x	2	2	2	2	3	Y	23	4	x	x	14	10
1016	done	done	23	4	5		1	1	0	0	0	0	7.1	7.14286	145	24.9	170	38	38	180.8	82.0095	35.8	E	1		N	N	3383	N	N	N	400	8	9	153	1	x	2	3	3	3	3	Y	18	35	x	x	62	46
1040	done	done	23	12	1		1	1	0	0	0	0	6.1	6.14286	148	25.4	161	38	38	167	75.7499	19	A	1		N	N	2783	N	N	N	200	9	9	150	1	x	1	1	1	1	0	Y	34	4	x	x	41	12
1041	done	done	20	3	2		1	1	0	0	0	0	8.4	8.57143	139	23.9	161	38.5	38.7143	178	80.7394	39	E	1		N	N	2686	N	N	N	100	8	9	150	1	x	2	2	3	3	3	Y	x	4	x	x	54	81
1042	done	done	22	4	3		1	1	0	0	0	0	8.3	8.42857	116	19.8	139	41	41	162	73.482	46	E	1		N	N	3334	N	N	N	200	8	9	130	2	3	3	3	3	3	3	Y	72	31	x	x	68	37
1045	done	done	39.7507	14	1		1	1	0	0	0	0	21.4	21.5714	143	23.1	165	40.1	40.1429	173	78.6364	30	E	1		N	N	3454	N	N	N	300	9	9	141	1	x	1	2	2	3	3	Y	31	48	x	x	62	82
1048	done	done	29	13	7		1	1	0	0	0	0	8.4	8.57143	132	23.4	147	41	41	162	73.482	30	A	1		N	N	3353	N	N	N	350	9	9	154	1	2	2	2	3	3	3	N	47	10	22	9	30	27
1049	done	done	22	3	1		1	1	0	0	0	0	8.6	8.85714	128	22.6	138	41.4	41.5714	155	70.3068	27	A	1		N	N	3618	N	N	N	450	8	9	129	2	x	3	x	3	3	3	Y	47	60	x	x	55	71
1062	done	done	25	4	2		1	1	0	0	0	0	6.2	6.28571	110	19.5	141	40	40	155	70.3068	45	E	1		N	N	3857	N	N	N	200	8	9	135	1	x	3	3	3	3	3	Y	40	48	x	x	73	44
1070	done	done	34	13	2		1	1	0	0	0	0	6	6	115	23.3	135	40	40	150	68.0389	35	A	2	NRFHT	N	N	3302	N	N	N	600	8	9	123	1	x	2	2	2	2	3	Y	49	21	x	x	35	43
1085	done	done	20	4	2		1	1	0	0	0	0	12	12	177	28.57	190	39.5	39.7143	208	94.3472	31	E	1		Y	N	3910	N	N	N	200	8	9	180	1	x	1	2	2	0	3	Y	55	65	x	x	44	83
1087	done	done	37	14	5		1	1	0	0	0	0	7.2	7.28571	127	23.2	138	39.1	39.1429	154	69.8532	27	A	1		N	N	2806	N	N	N	250	7	8	128	1	x	1	1	2	2	3	Y	39	11	x	x	66	8
1089	done	done	21	3	5		1	1	0	0	0	0	6.2	6.28571	142	23.63	151	40.3	40.4286	166	75.2963	24	I	1		Y	N	3381	N	N	N	300	5	7	143	1	x	1	1	1	1	2	Y	39	56	x	x	86	82
1090	done	done	23	4	2		1	1	0	0	0	0	6.5	6.71429	128.5	20.74	145.7	30.4	30.5714	158	71.6676	29.5	A	2	NRFHT	Y	N	1250	N	N	N	500	2	6	131	NICU d/c at 1m, no visits till 18 months	x	x	x	x	x	x	x	x	x	x	x	x	x
1092	done	done	24	5	1		1	1	0	0	0	0	6.4	6.57143	167	26.95	204.6	38.1	38.1429	225	102.058	58	E	1		N	N	3469	N	N	N	350	7	9	198.6	1	x	1	0	3	3	3	Y	62	21	x	x	45	37
1096	done	done	20	4	2		1	1	0	0	0	0	7.6	7.85714	122.4	21.01	143.9	39.2	39.2857	159	72.1212	36.6	E	1		N	N	3296	N	N	N	350	8	8	138	1	x	2	2	2	2	0	Y	31	29	x	x	70	34
1097	done	done	23	3	2		1	1	0	0	0	0	7.6	7.85714	133	22.83	143	39.2	39.2857	159	72.1212	26	A	1		N	N	3025	N	N	N	200	8	9	134.8	1	x	3	3	3	3	3	Y	59	30	x	x	68	50
1102	done	done	24.8274	4	5		1	1	0	0	0	0	6.4	6.57143	198	33.0	230	40.4	40.5714	256	116.364	58	E	1		N	N	3799	N	N	N	450	7	9	225	1	x	1	1	1	2	x	N	95	78	x	x	96	99
1119	done	done	22	4	1		1	1	0	0	0	0	6.6	6.85714	113	21.35	131.2	39.5	39.7143	138.1	62.6411	25.1	A	1		N	N	3134	N	N	N	150	8	9		no visits	x	x	x	x	x	x	x	x	x	x	x	x	x
1124	done	done	21	4	1		1	1	0	0	0	0	7	7	128.2	24.22	145	41.1	41.1429	162	73.482	33.8	A	1		N	N	3270	N	N	N	250	1	2	131	8 day NICU stay for HIE, 2	x	3	3	3	3	3	Y	55	24	x	x	64	64
1125	done	done	29	3	1		1	1	0	0	0	0	7	7	160.7	27.58	193	40	40	211	95.708	50.3	E	1		N	N	3973	N	N	N	300	8	9	186.4	2	x	3	3	3	3	3	Y	62	61	x	x	75	91
1131	done	done	23	4	2		1	1	0	0	0	0	8.1	8.14286	160	25.1	177	39.3	39.4286	188	85.2754	28	E	1		Y	N	3408	N	N	N	200	9	9	164	x	x	1	2	2	x	2	x	x	x	x	x	86	72
1138	done	done	22	3	5		1	1	0	0	0	0	6.4	6.57143	170	26.6	181	39.3	39.4286	188	85.2754	18	A	2	breech	N	N	3298	N	N	N	600	9	9	172	1	1	3	3	3	3	3	Y	21	34	48	65	57	70
1144	done	done	28	5	2		1	1	0	0	0	0	6.3	6.42857	142	23	148	38.5	38.7143	161	73.0284	19	I	1		Y	N	3028	N	N	N	100	8	9	138	1	x	1	1	1	2	1	Y	39	21	x	x	99	62
1152	done	done	23	3	5		1	1	0	0	0	0	6.4	6.57143	157	26.1	180	39.2	39.2857	190	86.1826	33	E	1		N	N	3612	N	N	N	350	9	9	164	1	x	2	2	2	3	3	N	32	20	x	x	77	48
1154	done	done	20	2	2		1	1	0	0	0	0	7.2	7.28571	138	22.3	156	38.6	38.8571	177	80.2858	39	E	1		N	N	3188	N	N	N	250	9	9	157	0	x	3	3	3	x	x	Y	63	32	x	x	74	57
1160	done	done	20	4	2		2	1	0	0	0	0	6.3	6.42857	174	28.1	213	38.1	38.1429	255	115.666	81	E	1		N	N	3536	N	N	N	200	7	9	212	3	x	3	3	3	3	3	Y	90	91	x	x	81	89
1167	done	done	31	13	1	1	1	1	0	0	0	0	6.3	6.42857	143	23.8	172	40.5	40.7143	198	89.8113	55	E	1		N	N	3632	N	N	N	200	8	9	174	1	x	1	1	1	1	0	Y	88	34	x	x	54	53
1170	done	done	20	4	3	1	1	1	0	0	0	0	10.5	10.7143	111	21.7	127	40.6	40.8571	147	66.6781	36	E	1		N	N	3097	N	N	N	450	9	9	121	2	x	3	3	3	3	3	Y	31	20	x	x	44	38
1176	done	done	23	3	5		1	1	0	0	0	0	7.2	7.28571	141	21.4	156	40.3	40.4286	179	81.193	38	E	1		N	N	3847	N	N	N	350	8	9	151	0	x	3	3	3	x	3	Y
1180	done	done	29	4	5		1	1	0	0	0	0	6	6	154	25.6	160	39.4	39.5714	173	78.4715	19	A	1		N	N	3868	N	N	N	200	9	9	149	0	x	2	3	3	3	x
1181	done	done	19	3	1		1	1	0	0	0	0	6.4	6.57143	136	23.3	160	40.4	40.5714	195	88.4505	59	E	1		Y	N	3834	N	N	N	200	9	8	160	1	x	1	2	2	2	2	Y	51	54			63	80
1183	done	done	28	5	1	2	1	1	0	0	0	0	12.6	12.8571	125	22.9	139	39.2	39.2857	147	66.6781	22	I	1		N	N	3216	N	N	N	200	8	9	129	1	x	1	2	2	3	3
1189	done	done	31	13	1	1	1	1	0	0	0	0	7.5	7.71429	143	21.8	158	35.6	35.8571	162	73.482	19	I	1		Y	N	2350	N	N	N	150	8	9	140	1	x	2	3	3	3	3
1194	done	done	22	3	3	1	1	1	0	0	0	0	6.1	6.14286	158	24.8	173	39.4	39.5714	195	88.4505	37	E	1		N	N	3709	N	N	N	200	8	9	168	1	x	1	1	2	3	3	Y	47	79	x	x	73	99
1197	done	done	20	3	3		1	1	0	0	0	0	7.1	7.14286	118	21.6	134	38.1	38.1429	146	66.2245	28	A	1		N	N	3390	N	N	N	700	8	9	119	3	x	3	3	x	3	3
1205	done	done	26	5	2		1	1	0	0	0	0	8	8	180	27.4	203	40.5	40.7143	226	102.512	46	E	1		Y	N	2782	N	N	N	150	8	9	204	2	x	2	3	3	3	3
1209	done	done	28	5	2		1	1	0	0	0	0	11.2	11.2857	149	27.1	144	39.1	39.1429	154	69.8532	5	I	1		Y	Y	2561	N	N	N	200	8	9	130	1	1	1	2	2	2	2
1211	done	done	24	4	2	African American	1	1	0	0	0	0	8.1	8.14286	118	21	131	39.1	39.1429	176	79.8323	58	E	1		N	N	2870	N	N	N	250	9	9	116	0	x	2	2	3	3	3
1213	done	done	20	3	2	1	1	1	0	0	0	0	11.4	11.5714	162	24.7	163	40	40	164	74.3891	2	I	1		N	N	3320	N	N	N	200	8	9	151	1	x	x	1	1	1	1
1221	done	done	20	3	2		1	1	0	0	0	0	7.4	7.57143	133	22.9	157	39.4	39.5714	164	74.3891	31	A	1		N	N	3668	N	N	N	250	9	9	147	1	x	2	2	3	3	3
1225	done	done	30	5	2		1	1	0	0	0	0	8.1	8.14286	177	30.4	199	38.4	38.5714	210	95.2544	33	E	2	NRFHT	N	N	2607	N	N	N	800	4	9	189	1	x	1	1	1	1	0						21	0
1233	done	done	20	3	2		1	1	0	0	0	0	7.4	7.57143	167	27	195	38.2	38.2857	217	98.4295	50	E	1		N	N	3547	N	N	N	750	9	9	171	1	x	2	3	3	3	3
1235	done	done	24	5	5	OTHER	1	1	0	0	0	0	9.4	9.57143	108	21.8	123	36.5	36.7143	131	59.4206	23	I	1		N	N	2781	N	N	N	350	9	9	109	1	3	3	3	3	3	3
1246	done	done	32	13	1	WHITE	1	1	0	0	0	0	11.5	11.7143	188	32.2	213	37.6	37.8571	217	98.4295	29	E	2	NRFHT	Y	N	3571	N	N	N	800	8	9	191	1	x	1	2	2	2	3
1253	done	done	24	5	1	WHITE	2	1	0	0	0	0	9.3	9.42857	124	22	141	39.1	39.1429	143	64.8637	19	I	2	NRFHT	N	N	2577	N	N	N	700	8	9	120	1	x	1	1	3	3	3
1255	done	done	25.4137	12	1	WHITE	1	1	0	0	0		8.1	8.14286	129	22.1	160	41	41	173	78.6364	44	E	1		N	N	3894	N	N	N	300	8	9	148	2	x	3	3	3	3	3
1262	done	done	21	3	2	1	1	1	0	0	0	0	10.6	10.8571	158	24	171	38.2	38.2857	190	86.1826	32	A	1		N	N	2614	N	N	N	150	9	9	175	1	x	2	0	0	x	3
1265	done	done	24	5	3	ASIAN - PACIFIC ISLANDER	1	1	0	0	0	0	7.6	7.85714	130	25.4	149	33	33	149	67.5853	19	A	2	vasa previa	N	N	2330	N	N	N	800	9	9	132	2	x	3	3	3	3	3
1267	done	done	21	4	1	WHITE	3	1	0	0	0	0	13.2	13.2857	113	21.4	145	37.2	37.2857	161.8	73.3912	48.8	E	1		N	N	3226	N	N	N	200	8	9	138	3	x	3	3	3	x	3
1270	done	done	22	3	5	OTHER	1	1	0	0	0	0	8.4	8.57143	147	27.7	182	38.6	38.8571	206	93.44	59	E	2	arrest of dilation	N	N	2635	N	N	N	700	8	9	178	1	x	3	3	3	x	3
1272	done	done	27	12	1	WHITE	1	1	0	0	0	0	9.2	9.28571	139	21.8	153	41	41	163	73.9356	24	I	1		N	N	2968	N	N	N	150	8	9	140	1	x	1	1	1	3	3
1273	done	done	27	13	5	OTHER	1	1	0	0	0	0	9.2	9.28571	128	22.6	139	40.1	40.1429	150	68.0389	22	I	1		N	N	3738	N	N	N	200	7	9	137	1	x	1	1	1	1	1
1274	done	done	21	3	2	OTHER	1	1	0	0	0	0	8.3	8.42857	130	20.3	142	40.2	40.2857	153	69.3996	23	I	4	NRFHT	N	N	3317	N	N	N	300	8	9	138	3	x	3	3	3	3	3
1275	done	done	25	6	2	2	1	1	0	0	0	0	12.3	12.4286	172	27.8	197	37.1	37.1429	203	92.0793	31	E	1		N	N	2961	N	N	N	400	8	9	177	1	x	2	2	3	3	3
1283	done	done	23	5	5	OTHER	1	1	0	0	0	0	13	13	120	22.7	132	40.6	40.8571	144	65.3173	24	I	1		N	N	3422	N	N	N	250	9	9	123	1	x	2	2	2	2	2		40	35	x	x	44	74
1289	done	done	23	4	5	OTHER	1	1	0	0	0	0	9	9	116	20.6	133	37.6	37.8571	150	68.0389	34	A	1		N	N	3118	N	N	N	200	8	9	123	1	x	1	1	2	3	3						21	64
1293	done	done	20	3	3	OTHER	1	1	0	0	0	0	12.6	12.8571	118	19	137	38.3	38.4286	150	68.0389	32	A	1		Y	N	3067	N	N	N	250	8	9	122	no visits	x	x	x	x	x	x	x	x	x	x	x	x	x
1294	done	done	31	13	5	OTHER	1	1	0	0	0	0	9.2	9.28571	113	20.7	125	41.1	41.1429	134	60.7814	21	I	1		N	N	2818	N	N	N	200	5	9	120	1	x	1	1	2	3	3
1298	done	done	19	2	1	WHITE	1	1	0	0	0	0	11.1	11.1429	127	23.2	153	38	38	164	74.3891	37	E	1		N	N	2843	N	N	N	150	7	8	141	1	x	2	3	3	3	3
1304	done	done	25	3	2	BLACK	1	1	0	0	0	0	6.5	6.71429	150	26.6	179	39.5	39.7143	203	92.0793	53	E	2	NRFHT	N	N	3275	N	N	N	800	6	9	164	no visits	x	x	x	x	x	x	x	x	x	x	x	x	x
1312	done	done	25	11	5	OTHER	1	1	0	0	0	0	12.3	12.4286	121	22.9	143	39.3	39.4286	149	67.5853	28	A	1		N	Y	3487	N	N	N	200	9	9	133	1	x	1	1	2	2	2						54	83
1315	done	done	21	4	2	BLACK	2	1	0	0	0	0	7	7	124	22	134	39.1	39.1429	136	61.6886	12	I	1		N	N	3433	N	N	N	200	7	8	119	1	x	3	3	3	3	3
1337	done	done	21	4	1	WHITE	1	1	0	0	0	0	10.5	10.7143	150	27.4	166	39.5	39.7143	174.6	79.1972	24.6	A	1		N	N	3712	N	N	N	425	8	9	150	x	x	3	3	3	3	3
1341	done	done	23.2164	4	1	WHITE	3	1	0	0	0	0	7.5	7.71429	200	27.9	230	40.1	40.1429	245	111.364	45	E	1		N	N	3776	N	N	N	500	8	9	218	2	x	3	3	3	3	3
1342	done	done	40	5	3	ASIAN - PACIFIC ISLANDER	3	1	0	0	0	0	6.5	6.71429	116	21.2	127	39.3	39.4286	135	61.235	19	I	1		N	N	3367	N	N	N	250	9	9	115	2	x	3	3	x	x	3
1352	done	done	29	6	2	BLACK	1	1	0	0	0	0	6.2	6.28571	175	26.7	207	41	41	229.4	104.054	54.4	E	2	inability to augment	N	N	4331	N	N	N	600	8	9	194	2	x	3	3	3	3	x						83	73
1354	done	done	25	4	2	BLACK	1	1	0	0	0	0	10.5	10.7143	96.4	18.22	115.6	38.6	38.8571	140	63.5029	43.6	E	1		N	N	3618	N	N	N	100	8	9	116	1	x	3	3	3	3	3
1356	done	done	22	4	2	BLACK	1	1	0	0	0	0	11.5	11.7143	185.6	29.96	197.8	37.1	37.1429	209	94.8008	23.4	A	2	Cord Prolapse	N	Y	3075	N	N	N	500	4	7	177	1	x	2	2	2	2	3
1359	done	done	24	4	1	WHITE	1	1	0	0	0	0	6.6	6.85714	167	27	170	39.3	39.4286	190.8	86.5454	23.8	A	1		N	N	3531	N	N	N	200	8	9	157	1	x	2	2	3	3	3
1360	done	done	29	4	1	WHITE	1	1	0	0	0	0	7.2	7.28571	132	22.7	150	41.1	41.1429	162	73.482	30	A	1		N	N	4010	N	N	N	350	7	9	140	1	x	1	1	2	3	3						93	99
1364	done	done	20	3	5	OTHER	1	1	0	0	0	0	11.1	11.1429	143.2	23.11	158	40.6	40.8571	170	77.1107	26.8	A	1		Y	N	3261	N	N	N	150	9	9	153	3	x	3	3	3	3	3
1367	done	done	22	4	3	ASIAN - PACIFIC ISLANDER	1	1	0	0	0	0	9.1	9.14286	165	32.2	185	41.1	41.1429	193	87.5433	28	E	1		N	N	3575	N	N	N	200	8	9	181	1	x	3	3	3	3	3		86	37			36	36
1369	done	done	22	3	5	OTHER	1	1	0	0	0	0	9.6	9.85714	132	22.7	174	32.6	32.8571	174	78.9251	42	E	2	NRFHT	N	N	2300	N	N	N	600	7	8	160	x	3	3	3	3	3	3						7	13
1370	done	done	24	4	5	OTHER	1	1	0	0	0	0	8.4	8.57143	138.8	24.59	153.2	41	41	171	77.5643	32.2	A	1		N	N	3323	N	Y	N	150	8	9	149.4	2	x	3	3	3	3	3
1373	done	done	28	12	1	WHITE	1	1	0	0	0	0	8.2	8.28571	128	22	149	39.4	39.5714	168	76.2035	40	E	1		N	N	3509	N	N	N	300	8	9	133	1	x	1	2	2	2	3						96	52
1376	done	done	20	4	5	OTHER	1	1	0	0	0	0	7.2	7.28571	167.4	26.61	192.8	41	41	225.2	102.149	57.8	E	1		N	N	4204	N	N	N	450	9	9	186	1	x	1	2	1	3	3
1377	done	done	23	4	2	1	1	1	0	0	0	0	9.1	9.14286	153	26.3	151	39.2	39.2857	178	80.7394	25	A	1		N	N	3318	N	N	N	350	8	9		x	x	3	3	3	3	3						68	94
1378	done	done	22	4	1	WHITE	1	1	0	0	0	0	7.5	7.71429	173.2	27.95	175	38.6	38.8571	193.8	87.9062	20.6	A	1		N	N	3510	N	N	N	300	8	9	177	1	x	2	2	2	3	3
1392	done	done	29	4	2	BLACK	1	1	0	0	0	0	23.5	23.7143	107	17.27		39.6	39.8571	112	50.8023	5	I	1		N	N	3379	N	N	N	250	9	9	106	2	x	2	2	2	2	3
1397	done	done	21	3	1	WHITE	1	1	0	0	0	0	9	9	166	26.79	202	40.2	40.2857	222	100.698	56	E	1		N	N	4560	N	N	N	350	7	8	191.4	1	1	1	1	1	3	3
1405	done	done	25	5	3	ASIAN - PACIFIC ISLANDER	2	1	0	0	0	0	4.0	4	122	22.3	122	38.6	38.8571	165	75	11	A	1		N	N	2928	N	N	N	350	8	9	136	1	x	1	1	1	2	3
1407	done	done	21	4	2	BLACK	1	1	0	0	0	0	9.4	9.57143	118	20.25	127	36.5	36.7143	146	66.2245	28	A	1		Y	N	2882	N	N	N	500	7	9	121	1	2	2	3	3	3	3
1412	done	done	23	2	1	WHITE	1	1	0	0	0	0	5	5	107	18.95	122.5	37.5	37.7143	130	58.967	23	I	1		N	N	2756	Y	N	N	700	8	9	114.4	3	x	3	3	3	3	3
1413	done	done	24	3	2	BLACK	1	1	0	0	0	0	11.2	11.2857	142	23.6	174	39	39	172	78.0179	30	A	1		N	Y	3355	N	N	N	300	8	9	150	1	1	1	1	3	3	3						11	60
1414	done	done	21	4	5	OTHER	1	1	0	0	0	0	6.4	6.57143	132	24.14	162	39.6	39.8571	177	80.2858	45	E	1		N	N	2977	N	N	N	300	9	9	159	1	x	2	3	3	3	3
1416	done	done	27	5	5	OTHER	1	1	0	0	0	0	10.1	10.1429	140	27.34	159.8	38.6	38.8571	170	77.1107	30	E	1		N	N	2885	N	N	N	250	8	9	142.6	1	1	1	1	1	1	2
1418	done	done	27	4	1	WHITE	1	1	0	0	0	0	6.4	6.4	145	25.68	164	40.5	40.7143	177	80.2858	32	E	2	arrest of descent	N	N	3350	N	N	N	600	7	9	155.2	2	2	2	3	3	3	3
1419	done	done	28	4	2	BLACK	1	1	0	0	0	0	12.2	12.2857	130	20.4	133	39.6	39.8571	145	65.7709	15	I	1		N	N	3063	N	N	N	200	9	9	130	3	x	3	3	3	3	3
1431	done	done	20	3	3	ASIAN - PACIFIC ISLANDER	1	1	0	0	0	0	5.5	5.71429	135.2	26.41	149	39.1	39.1429	158	71.6676	22.8	A	1		N	Y	3095	N	N	N	300	8	9	136.0	x	x	1	1	1	2	3	x	x	x	x	x	7	46
1437	done	done	26	12	1	WHITE	1	1	0	0	0	0	8.3	8.42857	147	24.5	178	38	38	190	86.1826	43	E	1		N	N	3506	N	N	N	325	9	9	183	2	2	3	3	3	3	3						79	52
1439	done	done	22	4	1	WHITE	1	1	0	0	0	0	11.1	11.1429	127	20.5	134	38.2	38.2857	144	65.3173	17	I	1		N	N	2671	N	N	N	300	9	9	120.8	1	1	1	x	1	1	1
1442	done	done	20	4	1	WHITE	1	1	0	0	0	0	6.2	6.28571	143.8	21.24	159	40.1	40.1429	179	81.193	35.2	E	1		N	N	4138	N	N	Y	300	8	8	151.6	1	x	3	3	3	3	3
1445	done	done	30	4	3	ASIAN - PACIFIC ISLANDER	1	1	0	0	0	0	9.1	9.14286	139.2	22.47	144.2	39.5	39.7143	149.8	67.9481	10.6	I	1		N	N	3067	N	N	N	250	8	9	142.6	1	x	1	1	1	2	2
1447	done	done	28	13	1	OTHER	1	1	0	0	0	0	8.3	8.42857	160	23.6	166.4	39.6	39.8571	178	80.7394	18	I	1		Y	N	3057	N	N	N	500	8	9	157.8	could not find infant
1458	done	done	29	12	1	WHITE	1	1	0	0	0	0	7.6	7.85714	119	23.24	130.6	40.6	40.8571	147	66.6781	28	A	1		N	N	3289	N	N	N	300	8	9	133	1	2	1	2	2	3	3
1461	done	done	22	3	2	OTHER	1	1	0	0	0	0	9.4	9.57143	151	26.75	173	40.1	40.1429	183	83.0074	32	E	2	NRFHT	N	N	3413	N	N	N	600	8	9	153	3	x	3	3	3	3	3
1466	done	done	24	12	1	WHITE	1	1	0	0	0	0	6.5	6.71429	144	24	156	40.2	40.2857	167	75.7499	23	I	2	NRFHT	N	N	4075	N	N	N	800	8	9	153	1	x	1	1	1	3	3	Y	95	80	x	x	94	92
1468	done	done	21	3	2	BLACK	1	1	0	0	0	0	6.2	6.28571	135.6	23.28	160	40.4	40.5714	179	81.193	43.4	E	2	NRFHT	N	N	4116	N	N	N	600	6	8	149.8	2	x	3	3	3	3	3
1471	done	done	23	3	2	BLACK	1	1	0	0	0	0	7.3	7.42857	141	22.76	155	39.6	39.8571	168	76.2035	27	A	1		N	N	3819	N	N	N	300	9	9	145	could not find infant
1473	done	done	21	4	1	1	1	1	0	0	0	0	11.1	11.1429	142.2	23.66	148.2	39.5	39.7143	155	70.3068	12.8	I	1		N	N	2811	N	N	N	250	8	9	145.8	3	x	3	3	3	3	3
1477	done	done	22	4	1	WHITE	1	1	0	0	0	0	8	8	126	23.04	143	41	41	164	74.3891	38	E	2	Arrest of Dilation	N	N	3080	N	N	N	500	3	9	138.0	2	x	2	3	3	3	3
1478	done	done	20	3	5	OTHER	1	1	0	0	0	0	9.1	9.14286	204	31.95	241.2	39.1	39.1429	266	120.656	62	E	1		N	N	3605	N	N	N	250	9	9	234.2	1	x	1	1	3	3	3
1480	done		20	3	2	OTHER	1	1	0	0	0	0	7	7	128	20.05	141	40.3	40.4286	156	70.7604	28	A	1		N	N	3259	N	N	N	150	8	9	136	1	x	2	2	2	0	3
1490	done		20	3	1	WHITE	1	1	0	0	0	0	6.6	6.85714	110	22.99	114	40.4	40.5714	120	54.4311	10	I	1		N	N	3298	N	N	N	200	8	8	106	1	x	1	x	3	3	0
1491	done		20	3	2	BLACK	1	1	0	0	0	0	11.2	11.2857	159	26.46	187.2	40.6	40.8571	217	98.4295	58	E	1		N	N	3658	N	N	N	300	8	9	194	2	x	3	3	3	3	3
1493	done		21	4	3	ASIAN - PACIFIC ISLANDER	1	1	0	0	0	0	6.6	6.85714	114	23.03	128	40.6	40.8571	141	63.9565	27	A	2	arrest of descent	N	N	3333	Y	N	N	800	4	9	110.4	1	x	1	1	1	2	2
1495	done		20	3	2	BLACK	1	1	0	0	0	0	5.5	5.71429	148	21.86	158	41.1	41.1429	176	79.8323	28	A	1		N	N	3226	N	N	N	250	9	9	153			3	x	x	x	3						6	71
1497	done		20.189	3	5	OTHER	1	1	0	0	0	0	8.3	8.42857	120	22	132	35.6	35.8571	149	67.7273	29	E	1		N	N	2739	N	N	N	300	8	9	117	cannot find infant
1519	done		24	4	5	OTHER	1	1	0	0	0	0	9.2	9.28571	138	26.95	161.5	40	40	184.7	83.7785	46.7	E	1		N	N	3003	N	N	N	200	8	9	165	2	x	2	3	3	3	3
1521	done		24	4	5	OTHER	1	1	0	0	0	0	6	6	112	22.5	127	40.5	40.7143	149	67.5853	37	E	2	NRFHT	Y	N	4340	N	N	N	700	8	9	121	1	x	1	1	2	2	3						53	78
1524	done		24	3	1	1	1	1	0	0	0	0	5.5	5.71429	155	25.02	179	41.1	41.1429	200	90.7185	45	E	1		N	N	3473	N	N	N	300	8	9	183	cannot find infant
1527	done	done	28	13	5	OTHER	1	1	0	0	0	0	9.4	9.57143	130	23.78	148.4	39.5	39.7143	159	72.1212	29	A	1		N	N	3024	N	N	N	300	8	9	146	1	x	1	1	1	1	1	y	5.5	12.7	x	x	15	30
1528	done	done	27	13	1	WHITE	1	1	0	0	0	0	6.4	6.57143	163	23.39	196	39.6	39.8571	215	97.5224	52	E	2	arrest of descent	N	N	4531	N	N	N	800	8	9	175	1	x	1	1	1	1	1	Y	99	90	x	x	99	99
1534	done	done	26	21	1	WHITE	1	1	0	0	0	0	7.2	7.28571	129	20.2	147	39.5	39.7143	159	72.1212	30	A	1		N	N	3350	N	N	N		7	9	138	1	x	2	3	3	3	3	Y	78	58	x	x	74	92
1543	done	done	22	3	2	BLACK	1	1	0	0	0	0	12	12	161.8	25.34	180.4	41.1	41.1429	201	91.1721	39.2	E	2	Arrest of Dilation	N	N	3831	N	N	N	700	8	9	205	2	x	3	3	3	3	3	Y	7	61	x	x	26	95
1550	done	done	22	3	1	WHITE	1	1	0	0	0	0	7.1	7.14286	130	23.8	152	40.5	40.7143	167	75.7499	37	E	1		N	N	4010	N	Y	N	500	4	7	142	1	x	2	2	2	2	2	Y	99	89	x	x	66	90
1552	done	done	24	4	3	ASIAN - PACIFIC ISLANDER	2	1	0	0	0	0	10.6	10.8571	126	21.6	144	40.3	40.4286	161	73.0284	35	A	1		N	N	3805	N	N	N	350	8	9	131.2	1	x	1	1	3	3	3	Y	70	50	x	x	13	36
1559	done	done	21	4	5	OTHER	1	1	0	0	0	0	10.3	10.4286	135	24.69	141	37.2	37.2857	145	65.7709	10	I	2	NRFHT	N	N	2704	N	N	N	600	8	8	123.3	1	x	3	3	3	3	3	Y	21	9	x	x	35	41
1567	done	done	20	4	1	UNKNOWN	1	1	0	0	0	0	9.4	9.57143	138	25.24	172	39.4	39.5714	183	83.0074	45	E	1		N	N	3565	N	N	N	350	8	9	149.9	2	x	2	3	3	3	3	Y	31	50	x	x	53	59
1572	done	done	31	13	1	WHITE	1	1	0	0	0	0	6.6	6.85714	145.6	19.79	160	40.6	40.8571	179	81.193	33.4	A	4	NRFHT	N	N	2984	N	N	N	250	8	9	153.8	2	x	1	1	2	2	2	Y	69	18	x	x	56	29
1578	done		34.4849	13	3	ASIAN - PACIFIC ISLANDER	1	1	0	0	0		10.6	10.8571	120	22	150	39.0	39	159	72.2727	39	E	1		N	N	3176	N	N	N	400	8	9	137	1	x	1	1	2	3	3
1582	done	done	22	5	2	BLACK	1	1	0	0	0	0	15.6	15.8571	150	25.75	174	39.5	39.7143	188	85.2754	38	E	1		N	N	2551	N	N	N	150	8	9	173.3	1	x	1	1	1	1	1	Y	24	9	x	x	21	25
1587	done	done	20	3	2	BLACK	1	1	0	0	0	0	7.1	7.14286	145	24.1	173	40.6	40.8571	184	83.461	39	E	2	NRFHT	N	N	3273	N	N	N	500	4	8	162.5	1	x	3	3	3	3	3	Y	76	15	x	x	67	53
1588	done	done	19	2	5	OTHER	1	1	0	0	0	0	7	7	175	28.25	196.4	41.1	41.1429	212	96.1616	37	E	1		N	N	3282	N	N	N	300	9	9	188	3	x	3	3	3	x	3	Y	36	40	x	x	69	91
1590	done	done	33	14	3	ASIAN - PACIFIC ISLANDER	1	2	0	0	0	1	9.5	9.71429	154	29.1	163	39.5	39.7143	181	82.1002	27	E	2	scheduled repeat	N	N	3531	N	N	N	500	8	9	170.6	1	x	1	1	1	1	x	Y	14	54	x	x	19	69
1597	done	done	21	2	1	WHITE	1	1	0	0	0	0	9.3	9.42857	130	22.32	149.2	40.6	40.8571	162	73.482	32	A	1		N	N	3529	N	N	N	850	8	9	153.4	1	x	1	1	1	1	1	Y	62	32	x	x	63	47
1600	done		22	4	3	ASIAN - PACIFIC ISLANDER	1	1	0	0	0	0	7.2	7.28571	127	23.2	152	38.6	38.8571	142	64.4101	15	I	1		Y	N	3073	N	N	N	500	9	9	143	1	x	1	1	1	2	2		22	23			35	41
1603	done	done	24	5	2	BLACK	1	1	0	0	0	0	7.2	7.28571	141	24.2	155	41	41	179	81.193	38	E	4	maternal exhaustion	N	N	3440	N	N	N	500	8	9	160	2	x	3	3	3	3	3	Y	70	45	x	x	49	84
1605	done		21	3	2	BLACK	2	1	0	0	0		8	8	129	22.9	153	38.1	38.1429	177	80.2858	48	E	2	NRFHT	N	N	3606	N	N	N	600	8	9	141	2	x	2	2	3	3	3		52	47			54	78
1608	done		30	6	1	WHITE	1	1	0	0	0	0	10.4	10.5714	117	20.7	131	40.3	40.4286	142	64.4101	25	A	1		N	N	3140	N	N	N	150	8	9	122	1	x	1	1	1	2	3						12	7
1618	done	done	25	6	1	WHITE	2	1	0	0	0	0	9.5	9.71429	153	27.98	169	39.6	39.8571	180	81.6466	27	E	1		N	N	3580	N	N	N	250	8	9	160	1	x	1	1	3	x	3	Y	55	36	x	x	43	38
1627	done	done	22	4	5	OTHER	1	1	0	0	0	0	10.1	10.1429	149	27.7	160	39	39	176	79.8323	27	E	1		N	N	2819	N	N	N	250	8	9	163	3	x	3	3	x	3	3	Y	15	13	x	x	39	34
1630	done		21	2	2	BLACK	1	1	0	0	0	0	9.1	9.14286	152	22.4	172	41.1	41.1429	174	78.9251	22	I	1		N	N	4263	N	N	N	250	7	9	147	0	3	3	3	3	3	3		90	99			94	99
1631	done	done	21	4	1	WHITE	1	1	0	0	0	0	13.3	13.4286	102	19.27	114	40.6	40.8571	119	53.9775	17	I	1		N	N	2930	N	N	N	200	7	9	98.5	1	x	1	1	1	x	3	Y	39	28	x	x	44	58
1636	done	done	21	3	2	BLACK	1	1	0	0	0	0	9.4	9.57143	122.8	22.46	148	39.3	39.4286	159	72.1212	36.2	E	1		N	N	3388	N	N	N	200	8	9	149.2	2	1	1	2	3	3	3	Y	12	26	59	27	74	32
1642	done		23	4	2	BLACK	1	1	0	0	0	0	11.4	11.5714	193	28.5	218	38.6	38.8571	226	102.512	33	E	1		N	N	3588	N	N	N	200	9	9	196	2	x	3	3	3	3	3		50	39			68	69
1647	done	done	25	4	1	WHITE	1	1	0	0	0	0	7.3	7.42857	138	22.3	155	39.1	39.1429	161	73.0284	23	I	1		N	N	3597	N	N	N	200	8	9	141	1	x	1	1	1	1	1	Y	99	41	x	x	48	85
1662	done		23	5	1	WHITE	1	1	0	0	0	0	7.2	7.28571	160	25.1	183	39	39	199	90.2649	39	E	1		N	N	3461	N	N	N	600	8	9	170	1	x	3	3	3	3	3		62	22			55	52
1669	done	done	21	4	2	BLACK	1	1	0	0	0	0	8.5	8.71429	146	22.9	167	38.6	38.8571	184	83.461	38	E	1		Y	N	3237	N	N	N	450	7	9	150	x	x	3	3	3	3	3		39	17			42	42
1678	done		20	4	3	1	1	1	0	0	0	0	5	5	123.2	21.15	151.4	40.1	40.1429	163	73.9356	39.8	E	1		N	N	3136	N	N	N	300	8	9	130	1	1	2	3	3	x	x	N	10	8	20	6	9	9
1681	done	done	25	5	3	OTHER	1	1	0	0	0	0	7.4	7.57143	121	22.86	135.5	37.5	37.7143	148	67.1317	27	A	2	Arrest of Dilation	Y	N	2716	N	N	N	350	8	9	121.5	1	x	1	1	2	2	3	N	9	0	x	x	44	43
1683	done		26	5	5	OTHER	1	1	0	0	0	0	6	6	120.4	20.03	160.2	41.1	41.1429	181.4	82.2817	61	E	1		N	N	4212	Y	N	N	1500	7	8	151.8	could not find infant
1684	done	done	20	4	2	BLACK	1	1	0	0	0	0	8	8	131	22.49	152	37	37	152	68.946	21	I	1		Y	N	2800	N	N	N	200	1	7	145.6	2	2	2	x	x	x	0	N	38	23	47	33	39	45
1700	done	done	23	4	1	WHITE	1	1	0	0	0	0	7.2	7.28571	160	27.5	183	36.3	36.4286	196	88.9041	36	E	1		N	N	3039	N	N	N	250	8	9	185	1	x	1	1	3	3	3	Y	6	11	x	x	39	27
1706	done		27	4	5	OTHER	1	1	0	0	0	0	5.6	5.85714	165	26.6	202	37.4	37.5714	220	99.7903	55	E	1		N	N	3210	N	N	N	300	8	9	187	1	x	1	2	3	3	3		76	15			77	27
1709	done		25	4	5	OTHER	1	1	0	0	0	0	8	8	181	26.7	199	41	41	213	96.6152	32	E	1		N	N	3680	N	N	N	300	8	9	197	1	1	1	1	1	2	2		46	34			77	87
1710	done	done	24	12	1	WHITE	1	1	0	0	0	0	6.4	6.57143	153	22.6	175	39.5	39.7143	189	85.729	36	E	1		N	N	3230	N	N	N	300	8	9	158	1	x	1	2	2	3	3	Y	44	33			45	75
1711	done		21	3	1	2	1	1	0	0	0	0	8	8	150	22.81	160.2	38.2	38.2857	171	77.5643	21	I	1		N	N	2979	N	N	N	250	8	9	150.8	1	x	1	2	2	2	2		36	11			40	62
1713	done		27	5	3	ASIAN - PACIFIC ISLANDER	1	1	0	0	0	0	8.5	8.71429	120	22.7	136	38.4	38.5714	151	68.4924	31	A	1		N	N	3027	N	N	N	450	8	9	132	1	2	3	2	3	3	3		70	42			75	58
1714	done		19	3	2	BLACK	1	1	0	0	0	0	9.3	9.42857	159	24.9	171	40.2	40.2857	184	83.461	25	A	1		N	N	3372	N	N	N	300	8	9	162	2	3	3	3	3	x			71	38			75	63
1716	done	done	20	3	1	WHITE	1	1	0	0	0	0	6.4	6.57143	157	27	179	38.2	38.2857	201	91.1721	44	E	1		Y	N	3548	N	N	N	300	9	9	169	1	x	1	1	3	3	3	Y	25	23	x	x	28	33
1718	done	done	24	12	1	WHITE	1	1	0	0	0	0	7.1	7.14286	138	22.3	160	39.3	39.4286	180	81.6466	42	E	1		N	N	3538	N	N	N	250	8	9	153	1	x	1	1	1	1	2	Y	84	28	x	x	79	42
1731	done		25	5	2	BLACK	1	1	0	0	0	0	6.5	6.71429	136	22.6	166	39.3	39.4286	174	78.9251	38	E	2	NRFHT	N	N	3079	N	N	N	700	9	9	141	1	x	1	1	1	2	3		34	10			21	45
1732	done		21	3	3	ASIAN - PACIFIC ISLANDER	1	1	0	0	0	0	7	7	124	23.43	154.4	39.3	39.4286	159	72.1212	35	A	1		Y	N	3162	N	N	N	250	8	9	135.6	2	x	2	3	3	3	3		24	26			13	36
1739	done		28	5	2	BLACK	1	1	0	0	0	0	6	6	156	23.7	174	39.5	39.7143	189	85.729	33	A	1		N	N	2738	N	N	N	200	9	9	171	1	2	2	2	2	3	3						20	10
1746	done		30	4	1	WHITE	1	1	0	0	0	0	7	7	119	23.24	141.6	38.5	38.7143	144	65.3173	25	A	4	maternal exhaustion	N	N	3370	N	N	N	200	7	9	120	3	x	3	3	3	3	3		31	47			53	44
1747	done		24	4	2	BLACK	1	1	0	0	0	0	12.2	12.2857	117	20.8	136	35.5	35.7143	131	59.4206	14	I	1		Y	N	2296	N	N	N	250	8	9	118	1	1	1	x	3	3	3		0	0			5	4
1748	done	done	21	4	1	WHITE	1	1	0	0	0	0	7.5	7.71429	99	19.3	116	40.1	40.1429	121	54.8847	22	I	1		N	N	3158	N	N	N	300	8	9	105	3	x	x	3	3	3	3	Y	23	8	x	x	x	x
1753	done		29	13	2	BLACK	1	1	0	0	0	0	6.4	6.57143	165	25.8	178	39.6	39.8571	185	83.9146	20	A	1		N	N	3427	N	Y	N	400	8	9	162	1	1	1	1	2	2	2		50	32			68	65
1757	done		25	11	3	ASIAN - PACIFIC ISLANDER	1	1	0	0	0	0	7.3	7.42857	131	21.8	146	39.2	39.2857	161	73.0284	30	A	1		Y	N	3365	N	N	N	300	8	9	137	1	x	1	1	1	1	3		66	21			58	55
1759	done		25	4	2	BLACK	1	1	0	0	0	0	7.4	7.57143	178	25.5	204	39	39	218	98.8831	40	E	1		N	N	2816	N	N	N	250	6	7	193	1	1	2	3	3	3	3		12	10			8	15
1763	done	done	26	4	1	WHITE	1	1	0	0	0	0	7.5	7.71429	142	22.3	156	40.4	40.5714	160	72.5748	18	I	1		N	N	4315	N	N	N	450	8	8	145	3	x	3	3	33	3	3	Y	62	51	x	x	x	x
1764	done		30	13	1	WHITE	1	1	0	0	0	0	9.1	9.14286	125	22.8	141	40	40	156	70.7604	31	A	1		N	N	3025	N	N	N	300	8	9	128	1	x	1	1	2	x	3		47	21			55	62
1769	done		22	4	1	WHITE	1	1	0	0	0	0	7.5	7.71429	114	20.9	125	39.3	39.4286	144	65.3173	30	A	4	NRFHT	N	N	3199	N	N	N	500	8	8	125	2	2	2	2	3	3	3		41	23			73	56
1786	done		23	5	5	OTHER	1	1	0	0	0	0	9	9	141	24.2	157	37.4	37.5714	161	73.0284	20	I	1		N	N	2923	N	N	N	200	8	9	138	2	2	3	3	3	x	x		9	12			7	12
1788	done		25	2	2	BLACK	1	1	0	0	0	0	12	12	130	23	149	39.6	39.8571	151	68.4924	21	I	1		N	N	3226	N	N	N	200	8	9	123	could not find infant
1798	done	done	33	4	3	ASIAN - PACIFIC ISLANDER	1	1	0	0	0	0	7	7	140	21.3	156.4	41	41	173	78.4715	33	A	1		N	N	3618	N	N	N	200	7	8	148	1	x	1	3	3	3	3	Y	95	46	x	x	99	99
1818	done		31	22	1	WHITE	1	1	0	0	0	0	6.6	6.85714	133	23.6	148	39.6	39.8571	167	75.7499	34	A	1		Y	N	2787	N	Y	N	250	9	9	142	1	2	1	1	1	3	3		7	0			10	18
1822	done		28	13	1	WHITE	1	1	0	0	0	0	8.3	8.42857	136	23.3	159	40.1	40.1429	164	74.3891	28	A	2	arrest of descent	N	N	3760	N	N	N	800	8	9	134			1	2	2	3	3						28	42
1825	done		21	4	1	WHITE	1	1	0	0	0	0	8.2	8.28571	139	23.9	163	41	41	175	79.3787	36	E	1		N	N	4015	N	N	N	600	8	8	147	1	0	1	1	1	1	3						73	94
1835	done		26	3	1	WHITE	1	1	0	0	0	0	9.3	9.42857	114	18.4	120	41	41	139	63.0493	25	I	4	NRFHT	N	N	3411	N	N	N	350	7	9	108	1	0	1	1	x	3	3		34	69			96	89
1845	done		36	13	2	BLACK	1	1	0	0	0		7.5	7.71429	213	28.9	218	38	38	223	101.151	10	I	2	Fibroid Uterus	Y	N	2450	N	N	N	600	6	7	198	1	1	1	2	2	3	3		0	0			20	50
1853	done		33	4	1	WHITE	1	1	0	0	0	0	9	9	125	22.92	137.2	39.1	39.1429	149	67.5853	24	I	2	breech	N	N	3150	N	N	N	500	8	9	133.2	1	0	1	1	1	2	1		0	11			17	30
1854	done		24	11	1	WHITE	2	1	0	0	0	0	8.5	8.71429	150	26.5	154	41	41	165	74.8427	15	A	2	Arrest of Dilation	N	N	4234	N	N	N	800	8	9	143	1	x	1	2	2	3	3						62	79
1865	done	done	26	3	1	WHITE	2	1	0	0	0	0	7	7	143	23.1	170	41.1	41.1429	188.4	85.4568	45.4	E	1		N	N	3918	N	N	N	250	8	9	160	1	x	1	3	3	3	3	Y	99	77	99	73	94	70
1866	done		25	5	1	WHITE	1	1	0	0	0	0	6.2	6.28571	131	25.6	161	37	37	171	77.5643	40	E	1		N	N	2690	N	N	N	300	9	9	153	1	1	3	3	3	3	3		0	0			0	0
1884	done		23	1	2	BLACK	1	1	0	0	0	0	15	15	150	25.75	175	39.6	39.8571	190	86.1826	40	E	4	maternal exhaustion	N	N	3230	N	Y	N	400	7	8	167	x	x	3	3	3	3	3						62	60
1887	done	done	26	12	5	OTHER	1	1	0	0	0	0	9.4	9.57143	169	28.1	188	38.3	38.4286	202	91.6257	33	E	4		Y	N	3247	N	N	N	400	8	9	179	1	1	1	x	x	x	x	Y	49	40	29	54	61	52
1891	done	done	24	4	3	ASIAN - PACIFIC ISLANDER	1	1	0	0	0	0	7.3	7.42857	133	23.6	165	36.5	36.7143	180	81.6466	47	E	1		N	N	2630	N	N	N	400	7	9	153	1	x	1	1	1	1	1	Y	32	62	x	x	56	52
1892	done		35	14	1	WHITE	1	1	0	0	0	0	6	6	176	29.2	193	37.6	37.8571	200	90.7185	24	A	2	maternal request	N	Y	3394	N	N	N	600	7	8	190	1	1	1	2	2	2	3						33	23
1893	done	done	23	4	3	ASIAN - PACIFIC ISLANDER	1	1	0	0	0	0	7.5	7.71429	106	18.8	122	40.2	40.2857	144.2	65.408	38.2	E	1		N	N	3180	N	N	N	250	8	9		2	x	3	3	3	3	X	Y	57	38	x	x	18	51
1908	done	done	20	2	1	1	2	1	0	0	0	0	11.6	11.8571	150	25	176	39.2	39.2857	202.2	91.7164	52.2	E	1		Y	N	3176	N	N	N	200	8	9	179	2	3	3	3	3	3	3	Y	47	32	x	x	67	65
1915	done	done	28	6	1	WHITE	1	1	0	0	0	0	8.5	8.71429	145	26.5	177	39.5	39.7143	196.2	88.9948	51.2	E	2	inability to augment	N	N	3381	Y	N	N	800	9	9	160	1	x	3	3	3	3	3	Y	62	37	x	x	50	41
1919	done	done	20	2	5	OTHER	1	1	0	0	0	0	16	16	117	22.1	132.8	38.5	38.7143	143.6	65.1359	26.6	A	1		N	N	3421	N	N	N	300	7	9		x	x	x	x	x	x	x	x	x	x	x	x	x	x
1920	done	done	20	3	1	WHITE	1	1	0	0	0	0	8.2	8.28571	163	25.5	175	41	41	193	87.5433	30	E	1		N	N	3820	N	N	N	300	8	9	177	1	x	1	3	3	3	3	Y	55	46	x	x	79	72
1922	done	done	21	3	3	ASIAN - PACIFIC ISLANDER	1	1	0	0	0	0	8.3	8.42857	135	23.9	151	39.2	39.2857	157	71.214	22	I	2	inability to augment	N	N	3303	N	N	N	700	7	9	138	3	x	3	3	3	3	3	N	58	24	x	x	76	58
1926	done	done	24	4	2	BLACK	1	1	0	0	0	0	9.5	9.71429	130	29.2	151	38.1	38.1429	164.7	74.7067	34.7	E	1		N	N	3140	N	N	N	250	9	9	140	1	x	1	1	2	1	1	Y	32	19	x	x	30	43
1930	done		24	5	1	WHITE	1	1	0	0	0	0	6.4	6.57143	130	21.6	147	38.5	38.7143	160	72.5748	30	A	1		N	N	3613	N	N	N	300	8	9	139	infant not found
1944	done	done	25	4	1	WHITE	1	1	0	0	0	0	5.3	5.42857	139	23.9	147	39.4	39.5714	160.6	72.8469	21.6	I	1		N	N	2804	N	N	N	200	8	9		3	x	3	3	3	3	x	Y	16	10	x	x	59	78
1947	done	done	24	4	3	ASIAN - PACIFIC ISLANDER	1	1	0	0	0	0	9.5	9.71429	158	28.9	183	40.6	40.8571	205	92.9864	47	E	1		N	N	3289	N	N	N	350	8	9	183	2	x	2	3	3	3	3	Y	41	23	x	x	42	30
1950	done	done	25	4	3	ASIAN - PACIFIC ISLANDER	1	1	0	0	0	0	14.1	14.1429	142	26.8	150	39.4	39.5714	157.9	71.6222	15.9	A	1		N	N	2766	N	N	N	200	8	9	141	x	x	1	3	3	3	3	x	x	x	x	x	19	59
1954	done	done	21	4	5	OTHER	1	1	0	0	0	0	11.1	11.1429	118	22.4	149	40.4	40.5714	176.2	79.923	58.2	E	1		N	N	3156	N	N	N	300	9	9	135	2	1	1	1	1	1	1	Y	58	26	29	30	43	25
1955	done	done	25	5	1	WHITE	1	1	0	0	0	0	5.2	5.28571	163	27.2	175	39.5	39.7143	192.4	87.2712	29.4	E	1		N	N	3305	N	N	N	200	8	9	165	1	x	1	1	1	3	3	Y	69	25	x	x	48	28
1972	done	done	22	4	1	WHITE	1	1	0	0	0	0	6.2	6.28571	139	21.13	147.8	37.6	37.8571	155	70.3068	16	I	1		N	N	3383	N	N	N	250	8	9		1	x	1	1	2	0	x	Y	65	36	x	x	67	96
1973	done	done	21	4	3	ASIAN - PACIFIC ISLANDER	2	1	0	0	0	0	8.1	8.14286	141	23.5	158	35	35	165	74.8427	24	I	1		N	N	2695	N	N	N	300	9	9	150	2	3	3	3	3	3	3	Y	24	4	x	8	89	86
1975	done	done	27	4	3	ASIAN - PACIFIC ISLANDER	1	1	0	0	0	0	7.2	7.28571	161	28.4	192	40	40	209	94.8008	48	E	1		N	N	3200	N	N	N	250	7	8	204	1	x	2	2	3	3	3	Y	40	32	x	x	70	87
1977	done	done	30	13	1	WHITE	1	1	0	0	0	0	6.2	6.28571	156	28.5	173	41	41	190	86.1826	34	E	2	inability to augment	N	N	3469	N	N	N	800	8	9	162	2	x	1	1	1	1	1	N	74	23	x	x	58	53
1981	done	done	31	13	2	BLACK	1	1	0	0	0	0	5.2	5.28571	158	26.3	178	40.1	40.1429	184.5	83.6878	26.5	E	1		N	N	3353	N	N	N	400	8	9	169	1	x	1	1	1	1	3	Y	57	29	x	x	57	80
1991	done	done	22	5	2	BLACK	1	1	0	0	0	0	5.4	5.57143	159	27.3	185	40.6	40.8571	201	91.1721	42	E	1		N	N	3278	N	N	N	250	9	9	174	1	x	1	1	3	3	3	Y	31	79	x	x	16	53
2001	done		25	12	1	OTHER	1	1	0	0	0	0	6.5	6.71429	142	25.1	162	38.4	38.5714	179	81.193	37	E	1		N	N	3182	N	Y	N	200	8	9	169	cannot find infant
2009	done		22	4	1	WHITE	1	1	0	0	0	0	4.5	4.71429	162.8	24.04	191.4	39.6	39.8571	238	107.955	75.2	E	2	arrest of descent	Y	N	4582	N	N	N	800	8	9	190.8	1	x	1	2	3	3	3
2012	done		23	4	1	WHITE	1	1	0	0	0	0	7.2	7.28571	110	22.1	122	40.6	40.8571	137	62.1422	27	A	1		N	N	3442	N	N	N	150	8	9	114	1	x	1	1	1	1	2
2021	done		21	3	2	BLACK	1	1	0	0	0	0	7.3	7.42857	170	26.63	193.4	41	41	214	97.0688	44	E	2	NRFHT	N	N	4500	N	N	N	500	9	9	185	3	x	3	3	3	3	3
2033	done		26	5	1	WHITE	1	1	0	0	0	0	8.3	8.42857	187	29.3	205	40.5	40.7143	224.9	102.013	37.9	E	1		N	N	3610	N	N	N	300	8	9	194	3	x	3	0	3	3	3
2054	done		20	4	1	WHITE	1	1	0	0	0	0	6.4	6.57143	148	25.4	169	39	39	184	83.461	36	E	1		N	N	2830	N	N	N	150	8	9	157	1	x	1	1	2	3	0
2062	done		33	13	1	WHITE	1	1	0	0	0	0	9.2	9.28571	135	24.7	159	39	39	170	77.1107	35	A	1		N	N	3395	N	N	N	200	8	9	146	1	x	1	1	1	1	2						74	99
1	done		21	4	5	OTHER	1	2	0	1	0	1	15	15	121	21.4	140	38.2	38.2857	156	70.7604	35	A	2	NRFHT	Y	N	3039	N	N	N	600	9	9	134	1	0	1	2	3	x	x						14	35
8	done		21	3	1	WHITE	3	2	0	0	1	0	6.2	6.28571	157	23.1	210	40.1	40.1429	226	102.512	69	E	2	HSV Lesion	N	N	3454	N	N	N	600	8	9	190	1	2	1	2	3	3	3
20	done		22	4	5	OTHER	1	2	1	0	0	1	26.6	26.8571	190	30.7	190	40.6	40.8571	212	96.1616	22	E	2	Hx of LTCS	N	N	4053	N	N	N	600	8	8	176	no encounters found
58	done		26	5	5	OTHER	1	2	1	0	0	1	12.2	12.2857	187	33.7		34	34	212	96.1616	25	E	1		N	N	2290	N	N	N	350	9	9	182	0	x	x	x	3	x	x
85	done		23	5	1	WHITE	1	2	1	0	0	1	8	8	144	27.2	147	39.1	39.1429	160	72.5748	16	A	1		N	N	4162	N	N	Y	250	8	9	137	1	0	1	1	1	2	3						90	86
87	done		31	13	1	WHITE	1	2	0	0	1	0	10.5	10.7143	120	22	118	40.2	40.2857	150	68.0389	30	A	1		N	N	3034	N	N	N	200	8	8	126	1	x	1	1	1	1	3						14	14
95	done		25	4	5		1	2	1	0	0	1	9	9	160	24.5	180	39.6	39.8571	200	90.7185	40	E	1		N	N	3417	N	N	N	300	4	9	183	1	0	0	3	3	3	3						48	31
98	done		28	4	2		1	2	1	0	0	1	5.5	5.71429	144	22.6	166	36.4	36.5714	176	79.8323	32	A	1		N	N	2375	N	N	N	100	8	9	164	2	0	1	1	0	1	0						16	31
101	done		25	6	5		1	2	1	0	0	1	9.6	9.85714	146	24	160	37.1	37.1429	180	81.6466	34	A	1		N	N	3222	N	N	N	350	8	9	145	1	1	1	1	1		0						1	65
105	done		34	14	1		1	2	1	0	0	1	8.1	8.14286	149	27.3	no weight	39.6	39.8571	165	74.8427	16	A	1		N	N	3305	N	N	N	200	7	8	148	1	x	1	1	x	1	0
111	done		30	13	3		1	2	1	0	0	1	12.1	12.1429	129	25.2	145	39.6	39.8571	150	68.0389	21	A	4	maternal exhaustion	N	N	3134	N	N	N	200	8	9	133	0	1	1	x	2	2	3
113	done		27	5	3		2	2	0	0	1	0	12.6	12.8571	161	27.6	195	38.1	38.1429	222	100.698	61	E	2	arrest of descent	Y	N	3611	N	N	N	1300	8	9	182	2	x	3	3	3	3	3
130	done		25	4	1		1	2	0	0	1	0	9	9	138	23	166	41.1	41.1429	184	83.461	46	E	2	NRFHT	N	N	2936	N	N	N	600	5	7	159	x	3	3	3	3	3	3
173	done		22	4	5		1	2	0	0	1	0	10.3	10.4286	160	26.62	174	38.5	38.7143	190	86.1826	30	E	1		N	Y	3344	N	N	N	300	8	9	182	1	x	0	1	2	2	0						23	40
194	done		31	5	5		1	2	1	0	0	1	6.6	6.85714	174	28.9	190	39.2	39.2857	199	90.2649	25	A	1		N	N	3611	N	N	N	300	8	9	170	3	3	3	x	3	3	3
206	done		28	13	1		1	2	1	0	0	1	8.6	8.85714	129	22.8	146	38.2	38.2857	165	74.8427	36	E	1		N	N	2984	N	N	N	200	9	9	133	1	x	1	1	2	2	3
213	done		24	4	5		1	2	0	0	1	0	6.4	6.57143	150	27.4	182	39.1	39.1429	193	87.5433	43	E	1		N	N	2877	N	N	N	200	8	9	165	2	x	3	0	0	3	3
221	done		26	3	2		1	2	0	0	1	0	8	8	142	25.2	152	37.6	37.8571	158	71.6676	16	A	2	Failed IOL	N	N	2486	N	N	N	600	8	9	144	1	x	1	x	3	x	3
244	done		24	5	2	BLACK	1	2	1	0	0	1	6.3	6.42857	167	31.48	171	40.2	40.2857	183	83.0074	16	A	1		N	N	3137	N	N	N	300	7	9	168	2	x	2	x	3	x	x
260	done		26	12	1	WHITE	1	2	0	0	1	0	6	6	157	26.88	174	39.4	39.5714	180	81.6466	23	A	1		N	N	3585	N	N	N	200	3	7	148	1	x	1	1	2	3	x
282	done		34	14	5		1	2	1	0	0	1	13.1	13.1429	156	29.5	173	34	34	175	79.3787	19	A	2	suspicion for accreta	N	N	2750	N	N	N	800	1	4	160	1	x	1	3	3	3	0						7	17
305	done		25	4	5	OTHER	1	2	1	0	0	1	9.4	9.57143	139	22.44	159	38	38	172	78.0179	33	A	2	Hx of LTCS	N	N	3536	N	N	N	600	8	9	145	1	x	2	x	3	x	x
309	done		30	6	5		1	2	0	0	1	0	6.1	6.14286	165	30.2	182	40.1	40.1429	190.7	86.5001	25.7	E	2	NRFHT	N	N	3218	N	N	N	700	8	7	169	2	x	3	3	3	x	3						56	78
323	done		25	4	1	WHITE	3	2	0	0	1	0	9	9	219	33.3	217	40.5	40.7143	218	98.8831	-1	I	2	HSV Lesion	N	N	3933	N	N	N	800	9	9	200	x	x	3	3	3	3	x
325	done		29	7	2	BLACK	1	2	1	0	0	1	5.2	5.28571	190	28.89	234	39.2	39.2857	272.8	123.74	82.8	E	2	Hx of LTCS	N	N	3884	N	N	N	700	8	9	208	1	x	2	2	3	0	3
332	done		24	4	1	OTHER	1	2	1	0	0	1	10.2	10.2857	156	25.96	170	39.3	39.4286	190	86.1826	34	E	1		N	N	3319	N	Y	N	350	8	9	170	x	3	3	3	3	3	3
334	done		28	13	2	BLACK	1	2	1	0	0	1	5	5	155	27.5	178	39.5	39.7143	198	89.8113	43	E	1		N	N	2858	N	N	N	150	8	9	176	1	x	1	1	2	x	2
340	done		22	4	2	BLACK	1	2	0	0	1	0	8.5	8.71429	222	34.61	220	40.4	40.5714	234	106.141	12	A	1		N	N	4012	N	N	N	1500	9	9	200	1	x	2	x	3	0	3
364	done		24	5	2	OTHER	1	2	1	0	0	1	9.3	9.42857	150	25.8	169	39.1	39.1429	180	81.6466	30	E	1		N	N	3317	N	N	N	300	9	9	161	0	x	0	0	0	x	3
367	done		30	13	1	WHITE	1	2	1	0	0	1	11	11	157	26.9	187	40.4	40.5714	207	93.8936	50	E	1		N	N	3490	N	N	N	250	8	9	188	1	x	1	1	1	2	3
375	done		24	12	1	WHITE	1	2	1	0	0	1	8.1	8.14286	155	25.74	170.4	39.3	39.4286	184	83.461	29	E	1		N	N	3422	N	N	N	100	8	9	160	2	x	1	2	2	2	3
381	done		29	6	2	BLACK	1	2	1	0	0	2	6.6	6.85714	154	26.5	182	39.5	39.7143	199	90.2649	45	E	2	Hx of LTCS	N	Y	4096	N	N	N	600	9	9	170	1	x	1	2	3	0	3
398	done		23	5	1	WHITE	2	2	1	0	0	1	7.2	7.28571	159	29	168	39.5	39.7143	169	76.6571	10	I	2	breech	N	N	3344	N	N	N	650	9	9	155	1	x	1	1	2	x	3
403	done		29	13	1	WHITE	2	2	1	0	0	1	8	8	169	27.28	172	38.3	38.4286	186	84.3682	17	A	1		N	N	2914	N	N	N	200	9	9	none	1	x	1	1	2	3	3
407	done		25	5	3	OTHER	2	2	0	0	1	0	8.4	8.57143	160	28.34	189	39	39	210	95.2544	50	E	1		N	N	3333	N	Y	N	350	8	9	167	0	x	1	1	3	0	3
417	done		27	5	5	WHITE	2	2	0	0	1	0	11	11	134	20.99	158	40	40	182	82.5538	48	E	1		N	N	3190	N	N	N	250	10	10	144	1	1	1	1	1	1	1
437	done		29	13	3	ASIAN - PACIFIC ISLANDER	1	2	1	0	0	1	11.5	11.7143	132	22.66	167	38.1	38.1429	149	67.5853	17	I	1		N	N	2788	N	N	N	250	9	9	138	could not find baby
451	done		31	6	3	ASIAN - PACIFIC ISLANDER	2	2	1	0	0	1	11.4	11.5714	135	25.51	152	41.2	41.2857	174	78.9251	39	E	2	Arrest of Dilation	N	N	3300	N	N	N	600	9	9	152	1	x	1	2	2	0	0
460	done		22	4	5	BLACK	2	2	1	0	0	1	10.4	10.5714	127	21.8	142	41.1	41.1429	152	68.946	25	A	1		N	N	3368	Y	N	N	400	8	9	133	1	1	1	x	x	x	x
461	done		28	7	5	OTHER	2	2	0	0	1	0	9.2	9.28571	143	25.33	154	41	41	175	79.3787	32	E	2	Arrest of Descent	N	N	4260	N	N	N	600	8	9	135	could not find baby
479	done		19	3	2	BLACK	2	2	0	1	0	1	12	12	144	28.12	143	36.2	36.2857	151	68.4924	7	I	2	Hx of LTCS	N	N	2597	N	N	N	600	8	9	130	1	x	3	3	x	3	0
482	done		42	14	1	WHITE	2	2	0	0	1	0	14	14	153	23.23	178	38	38	203	92.0793	50	E	2	elective	N	N	3279	N	N	N	800	8	9	none	1	x	1	1	2	2	2
493	done		31	4	5	WHITE	2	2	1	0	0	1	6.5	6.71429	115	22.5	134	39.5	39.7143	141	63.9565	26	A	1		N	N	3096	N	N	N	100	8	9	123	2	x	x	x	3	3	3
496	done		38	15	3	ASIAN - PACIFIC ISLANDER	2	2	1	0	0	1	11.4	11.5714	123	21.8	143	39.2	39.2857	156	70.7604	33	A	2	Hx of LTCS	N	N	2968	N	N	N	600	8	9	138	1	x	1	2	2	2	2
535	done		24	4	1	WHITE	2	2	0	0	1	0	7.2	7.28571	153	23.95	169	39.2	39.2857	193	87.5433	40	E	1		N	N	2957	N	N	N	450	8	9	170	1	x	1	1	2	0	0
555	done		27	5	5	BLACK	2	2	0	0	1	0	9.3	9.42857	171	26.81	178	39.1	39.1429	198	89.8113	27	E	4	NRFHT	N	N	3859	N	N	N	350	8	9	187	1	x	1	3	3	3	3
567	done		24	4	2	OTHER	2	2	1	0	0	1	8.4	8.57143	169	24.96	167	38.5	38.7143	171	77.5643	2	I	1		N	N	2830	N	N	N	200	8	9	156	1	1	1	x	2	3	3
572	done		27	7	2	OTHER	2	2	1	0	0	1	9.5	9.71429	116	22.6	133	40.2	40.2857	146	66.2245	30	A	1		N	N	3540	N	N	N	200	6	8	152	2	x	3	3	0	3	3
580	done		27	5	1	WHITE	3	2	1	0	0	1	6.2	6.28571	130	21.63	141	39.5	39.7143	164	74.3891	34	A	1		Y	N	3749	N	N	N	250	8	9	146	could not find baby
599	done		21	4	5	WHITE	1	2	1	0	0	1	8	8	116	19.3	129	39.2	39.2857	156.3	70.8965	40.3	E	1		N	N	4351	N	N	N	1000	9	9	127	could not find baby
620	done		20	4	2	BLACK	1	2	0	0	1	0	5.2	5.28571	137	22.75	151	39.2	39.2857	165	74.8427	28	A	1		N	N	3108	N	N	N	300	8	9	146	3	x	x	3	3	0	3
621	done		23	4	5	WHITE	2	2	0	0	1	0	7.3	7.42857	117	23.61	143	40.6	40.8571	168	76.2035	51	E	2	NRFHT	N	N	3923	N	N	N	500	8	9	146	2	x	0	3	3	3	3
641	done		30	12	5	ASIAN - PACIFIC ISLANDER	2	2	0	0	1	0	6.5	6.71429	170	30.18	213	39	39	231	104.78	61	E	1		N	Y	3798	N	Y	N	400	7	8	192	2	x	x	x	x	x	x
647	done		34	14	2	BLACK	1	2	1	0	0	1	6.5	6.71429	149	23.37	161.2	39.6	39.8571	173.6	78.7436	24.6	I	1		N	N	3283	N	Y	N	800	8	8	159	x	x	1	1	1	1	0						79	73
656	done		26	5	5	OTHER	2	2	0	0	1	0	4.2	4.28571	163	24.79	217	36.2	36.2857	230	104.326	67	E	1		Y	Y	2616	N	N	N	300	9	9	196	1	x	1	1	2	3	3
661	done		21	3	2	OTHER	2	2	0	0	1	0	9.4	9.57143	161	25.17	175	40.3	40.4286	198	89.8113	37	E	4	maternal exhaustion	N	N	4181	N	N	N	350	8	9	162	1	x	1	3	3	x	x
664	done		27	13	5	OTHER	2	2	1	0	0	1	10.4	10.5714	171	30.25	180	39	39	186	84.3682	15	A	1		N	N	3386	N	N	N	200	9	9	none	1	x	1	1	2	2	3
666	done		29	13	5	OTHER	2	2	0	0	1	0	9.1	9.14286	115	22.5	135	41.6	41.8571	144	65.3173	29	A	4	NRFHT	N	N	3140	N	N	N	350	8	9	133	1	x	1	1	2	2	3
682	done		23	5	5	ASIAN - PACIFIC ISLANDER	1	2	1	0	0	1	10.2	10.2857	144	24.41	166	39.1	39.1429	171	77.5643	27	A	2	Hx of LTCS	N	N	3419	N	N	N	700	8	9	154	2	x	3	0	3	3	3
689	done		22	4	5	OTHER	2	2	0	0	1	0	8.4	8.57143	186	30	196	39	39	207	93.8936	21	E	1		N	N	3146	N	N	N	300	9	9	none	1	x	1	1	2	x	2
708	done		23	4	5	OTHER	2	2	1	0	0	1	5.1	5.14286	186	29.16	193	40.1	40.1429	195	88.4505	9	I	1		N	N	4232	N	N	N	200	8	9	188	2	x	0	2	0	x	3
714	done		25	4	2	BLACK	2	2	0	0	1	0	5.5	5.71429	153	25.46	181	40.6	40.8571	212	96.1616	59	E	1		N	N	3786	N	N	N	300	8	9	171	1	x	3	x	3	3	3						76	88
719	done		24	12	1	OTHER	1	2	0	0	1	0	7	7	130	22.94	156	39	39	171.8	77.9272	41.8	E	1		N	N	3669	N	N	N	150	3	7	148	1	x	1	1	2	3	x						81	62
724	done		24	4	2	BLACK	2	2	0	0	1	0	8	8	134	23.74	138	40.5	40.7143	154	69.8532	20	I	1		N	N	3972	N	N	N	250	8	9	132	could not find baby
741	done		22	5	2	BLACK	2	2	0	0	1	0	7.6	7.85714	148	26.22	158	39	39	163	73.9356	15	A	1		N	N	2916	N	N	N	200	8	9	141	1	x	2	2	3	3	3
750	done		29	6	2	UNKNOWN	1	2	0	1	0	1	6.4	6.57143	135	25.47	144	38.6	38.8571	160	72.5748	25	A	1		Y	N	3380	N	N	N	450	8	9	138	3	x	3	3	3	3	3						9	30
763	done		30	5	5	BLACK	2	2	0	1	0	1	7	7	131	23.9	139	36.3	36.4286	148.4	67.3131	17.4	I	1		N	N	2318	N	N	N	300	8	9	136	2	1	1	3	3	3	3
787	done		26	5	1	WHITE	1	2	1	0	0	1	6.5	6.71429	157	27.37	190	40	40	206	93.44	49	E	1		N	N	3766	N	N	N	150	9	9	180	1	x	1	3	3	3	3
813	done		36	22	1	WHITE	2	2	0	0	1	0	6.4	6.57143	160	26.56	192	39.2	39.2857	203	92.0793	43	E	1		N	N	3905	N	N	N	350	8	9	173	1	x	1	2	2	2	2
846	done		23	12	2	BLACK	1	2	0	0	1	0	11.1	11.1429	155	26.59	188	39.5	39.7143	195	88.4505	40	E	1		N	N	3579	N	N	N	200	9	9	164	1	x	1	x	x	x	x
848	done		25	5	1	WHITE	2	2	1	0	0	1	7.5	7.71429	141	24.2	161	40	40	174	78.9251	33	A	2	Hx of LTCS	N	N	3854	N	N	N	600	9	9	162	1	x	3	3	3	x	3
863	done		29	6	5	OTHER	2	2	1	0	0	1	9.5	9.71429	161	26.83	172	40.1	40.1429	175	79.3787	14	I	1		N	N	4184	N	N	Y	200	7	9	155	1	x	3	3	3	3	3
871	done		31	5	5	ASIAN - PACIFIC ISLANDER	2	2	1	0	0	1	6.3	6.42857	202	34.64	228	40.6	40.8571	253.6	115.031	51.6	E	1		Y	N	3680	N	N	N	300	9	9	233	2	x	2	3	3	3	3
898	done		25	3	2	BLACK	1	2	0	0	1	0	7.5	7.71429	146	22.88	160	37.3	37.4286	185	83.9146	39	E	1		Y	N	2642	N	N	N	300	9	9	158	1	x	2	2	3	3	3
987	done		21	4	2	BLACK	1	2	1	0	0	1	8.5	8.71429	168	25.57	178	40	40	187	84.8218	19	A	2	Hx of LTCS	N	N	3835	N	N	N	500	5	9	173	x	x	1	0	1	x	x
991	done		26	5	1	WHITE	2	2	1	0	0	1	7.4	7.57143	147	24.46	163	38.3	38.4286	177	80.2858	30	A	1		N	N	2808	N	N	N	200	8	9	164	1	x	1	1	2	2	2
1007	done		37	13	2	BLACK	1	2	1	0	0	1	6.1	6.14286	182	29.36	192.5	37.4	37.5714	199	90.2649	17	A	2	NRFHT	N	N	3319	N	N	N	500	4	5	186	1	x	2	2	3	3	0						92	76
1027	done		33	4	2	BLACK	1	2	1	0	0	1	9.2	9.28571	105	18.7	130	40.1	40.1429	134	60.7814	29	A	1		N	N	3469	N	N	N	250	9	9	113	1	x	0	3	3	3	3
1034	done		33	12	1	WHITE	1	2	1	0	0	1	7	7	129	22.07	150	36.5	36.7143	160	72.5748	31	A	1		Y	N	3131	Y	N	N	500	8	9	143	1	x	2	2	3	x	0
1044	done		23	5	3	ASIAN - PACIFIC ISLANDER	1	2	0	0	1	0	8.6	8.85714	119	21.77	138	41	41	156	70.7604	37	E	2	arrest of descent	N	N	3521	N	N	N	700	9	9	117	1	x	3	3	3	3	3
1052	done		32	13	2	BLACK	2	2	1	0	0	1	7	7	150	24.96	none	29	29	176	79.8323	26	A	1		N	N	1530	N	N	N	200	7	9	168	cannot find infant
1065	done		28	6	2	BLACK	2	2	1	0	0	1	6.2	6.28571	130	21.63	158	40.2	40.2857	182	82.5538	52	E	2	Hx of LTCS	N	N	3498	N	N	N	600	9	9	145	2	x	2	3	3	3	3
1071	done		23	4	1	WHITE	1	2	1	0	0	1	6	6	139	25.33	178	36.1	36.1429	187	84.8218	48	E	2	Hx of LTCS	Y	N	3105	N	N	N	500	2	8	164	1	x	3	3	3	x	3
1076	done		33	4	2	BLACK	1	2	1	0	0	1	6.1	6.14286	160	27.46	193	39.1	39.1429	197	89.3577	37	E	1		N	N	3142	N	N	N	150	7	9	189	2	x	2	3	3	3	3
1083	done		23	4	1	WHITE	1	2	0	0	1	0	7	7	115	22.42	129	40.2	40.2857	130	58.967	15	I	1		N	N	3410	N	N	N	200	2	8	113	2	0	1	1	2	2	2
1088	done		32	13	2	BLACK	2	2	0	0	1	0	8.1	8.14286	127	21.07	137	40.2	40.2857	155	70.3068	28	A	1		N	N	3553	N	N	N	150	8	9	130	1	x	1	1	2	2	2
1111	done		22	4	3	ASIAN - PACIFIC ISLANDER	1	2	0	0	1	0	10.1	10.1429	115	21.77	139	38.5	38.7143	163	73.9356	48	E	4	maternal exhaustion	N	N	4140	N	Y	Y	350	1	3	131	2	2	2	2	3	3	3
1118	done		35	14	1	WHITE	2	2	0	0	1	0	6.6	6.85714	113	18.81	131	39	39	148	67.1317	35	A	1		Y	N	3324	N	N	N	400	8	9	124	1	x	1	x	x	x	x
1130	done		32	7	2	BLACK	1	2	1	0	0	1	12.1	12.1429	168	27.96	183	40.4	40.5714	206	93.44	38	E	2	NRFHT	N	N	3079	N	N	N	700	9	9	189	1	x	1	1	3	3	3						5	36
1146	done		36	14	1	WHITE	2	2	1	0	0	1	7.6	7.85714	131	23.96	147	40	40	158	71.6676	27	A	1		N	N	2920	N	N	N	200	9	9	138	1	x	1	1	2	2	3
1153	done		26	5	3	ASIAN - PACIFIC ISLANDER	2	2	1	0	0	1	8.5	8.71429	111	20.28	122	40.2	40.2857	138	62.5957	27	A	1		N	N	4394	N	N	N	200	8	9	112	1	x	3	x	x	3	3
1157	done		36	7	1	WHITE	2	2	1	0	0	1	11.2	11.2857	162	23.24	182	39.2	39.2857	197	89.3577	35	A	2	breech	Y	N	3797	N	N	N	900	7	8	165	1	x	3	3	3	3	3						66	59
1172	done		27	6	5	OTHER	2	2	0	0	1	0	9.2	9.28571	137	24.28	151	40.1	40.1429	151	68.4924	14	I	1		N	N	3267	N	N	N	250	8	9	131	1	0	1	2	2	3	3
1182	done		24	4	2	BLACK	1	2	1	0	0	1	8.2	8.28571	168	31.74	168	40	40	170	77.1107	2	I	2	Hx of LTCS	N	N	3038	N	N	N	500	8	9	157	2	x	3	3	3	3	3						29	77
1184	done		26	6	2	BLACK	2	2	0	0	1	0	7.6	7.85714	145	24.08	157	39.5	39.7143	176	79.8323	31	A	1		N	N	3388	N	N	N	150	9	10	146	1	x	1	1	1	1	2
1185	done		20	2	5	2	1	2	0	0	1	0	5.6	5.85714	149	26.36	170	37.4	37.5714	185	83.9146	36	E	1		N	N	2827	N	N	N	300	8	9	177	x	2	0	2	3	x	3
1190	done		28	13	5	OTHER	2	2	0	1	0	1	7.2	7.28571	129	22.18	144	39.5	39.7143	160	72.5748	31	A	1		N	N	3071	N	N	N	250	9	9	144	x	x	1	1	2	x	2
1200	done		28	4	5	OTHER	1	2	0	0	1	0	5.6	5.85714	125	20.8	152	40.6	40.8571	163	73.9356	38	E	3	NRFHT	N	N	3629	N	N	Y	350	7	8	134	1	x	1	3	3	3	3
1251	done		27	4	2	BLACK	2	2	0	0	1	0	10	10	182	32.77	193	36.4	36.5714	199	90.2649	17	A	1		N	Y	2999	N	N	N	250	9	9	183	1	x	1	?	3	3	3
1260	done		22	4	2	BLACK	2	2	1	0	0	1	12	12	123	20.47	140	38.5	38.7143	153	69.3996	30	A	1		Y	N	2872	N	N	N	100	9	9	135	1	x	3	3	3	3	3
1261	done		32	4	1	WHITE	1	2	0	0	1	0	7.2	7.28571	177	30.4	228	39	39	226	102.512	49	E	1		N	Y	3212	N	N	N	150	7	9	209	1	x	1	2	3	3	3
1279	done		33	13	1	WHITE	1	2	1	0	0	1	8.2	8.28571	174	25.66	189	39.6	39.8571	195	88.4505	21	A	1		N	N	3090	N	N	N	200	8	9	183	infant not found
1302	done		29	5	1	WHITE	2	2	0	0	1	0	9.1	9.14286	146	26.61	166	39.2	39.2857	180	81.6466	34	E	2	Breech	N	N	3392	N	N	N	150	8	9	169	3	x	3	3	3	3	3
1313	done		28	5	2	BLACK	1	2	0	0	1	0	12.4	12.5714	113	19.36	135	40.2	40.2857	156	70.7604	43	E	2	NRFHT	N	N	3658	N	N	N	800	8	9	124	1	x	1	1	2	x	3
1319	done		29	13	2	BLACK	1	2	1	0	0	1	9.2	9.28571	157	23.17	182	39.3	39.4286	196	88.9041	39	E	1		N	N	3552	N	N	Y	50	8	9	none	1	x	1	1	2	3	3
1322	done		38	14	4	ASIAN - PACIFIC ISLANDER	1	2	1	0	0	1	7.3	7.42857	168	27.9	194	38.5	38.7143	220	99.7903	52	E	1		N	N	3487	N	N	N	250	8	9	190	2	x	2	3	3	3	3
1324	done		37	14	1	WHITE	1	2	0	0	1	0	10.6	10.8571	178	27.9	200	37.1	37.1429	203	92.0793	25	A	1		N	N	3159	N	N	N	250	8	9	186	1	2	2	2	2	2	2
1345	done		29	6	5	OTHER	1	2	0	1	0	1	6.1	6.14286	136	24.55	169	34.5	34.7143	173	78.4715	37	E	1		Y	N	2660	N	N	N	400	8	9	148	x	1	1	1	2	2	2
1348	done		29	11	3	ASIAN - PACIFIC ISLANDER	1	2	1	0	0	1	6.3	6.42857	145	25	171	41	41	181	82.1002	36	E	1		N	N	3356	N	N	N	200	8	9	157	cannot find infant
1349	done		31	6	1	WHITE	1	2	1	0	0	1	11.4	11.5714	150	25.75	169	40	40	183	83.0074	33	E	2	NRFHT	N	N	3197	N	N	N	800	7	9	161	1	x	1	x	x	x	x						23	53
1355	done		27	13	3	ASIAN - PACIFIC ISLANDER	1	2	0	1	0	0	8.6	8.85714	160	25.8	179	37.6	37.8571	185	83.9146	25	A	1		N	N	2737	N	N	N	350	9	9	177	1	x	1	1	2	2	3
1393	done		29	4	3	ASIAN - PACIFIC ISLANDER	1	2	1	0	0	1	8.6	8.85714	108	19.7	148	41	41	174	78.9251	66	E	2	inability to augment	N	N	4496	N	N	N	800	8	9	171	2	x	3	3	3	3	3
1398	done		29	6	2	BLACK	1	2	1	0	0	1	6.2	6.28571	124	21.3	129	40	40	142	64.4101	18	I	1		N	N	3485	N	N	N	400	8	9	126	2	x	3	3	3	3	3
1399	done		32	12	1	WHITE	1	2	0	0	1	0	6.2	6.28571	144	23.9	174	38.5	38.7143	195	88.4505	51	E	2	Breech	N	N	2699	N	N	N	600	8	9	163	1	1	1	2	2	2	3
1404	done		26	5	5	2	1	2	1	0	0	1	7.3	7.42857	125	20.8	144	40.1	40.1429	160	72.5748	35	A	1		N	N	4036	N	N	Y	1150	8	9	140	3	x	3	3	3	x	3
1432	done		28	6	2	BLACK	1	2	0	0	1	0	6.4	6.57143	117	20.1	128	39	39	129	58.5134	12	I	1		N	N	3226	N	N	N	200	8	9	115	1	1	2	2	3	x	3
1457	done		23	5	1	1	1	2	0	0	1	0	8.4	8.57143	129	22.1	151	40.3	40.4286	173	78.4715	44	E	1		N	N	3100	N	N	N	150	8	9	152	1	x	1	1	2	2	3
1479	done		25	3	5	OTHER	1	2	0	0	1	0	8.3	8.42857	140	27.3	141	38.3	38.4286	158	71.6676	18	A	2	HSV Lesion	N	N	3188	N	N	N	600	8	9	NA	x	x	2	3	3	3	3
1483	done		32	7	1	WHITE	1	2	0	0	1	0	10.2	10.2857	174	27.3	185	39	39	197	89.3577	23	A	1		N	N	2915	N	N	N	250	9	9	182	2	x	2	3	3	3	3
1484	done		26	2	1	WHITE	1	2	1	0	0	1	9.5	9.71429	128	22.7	146	38.5	38.7143	151	68.4924	23	I	1		N	N	3338	N	N	Y	400	8	9	136	1	x	1	1	x	3	3
1487	done		31	6	2	BLACK	1	2	1	0	0	1	7.2	7.28571	142	25.6	167	36.3	36.4286	175	79.3787	33	E	1		Y	N	2396	N	N	N	200	8	9	161	3	x	3	3	3	3	3
1500	done		31	12	1	1	1	2	1	0	0	1	6.2	6.28571	137	22.1	153	39.4	39.5714	160	72.5748	23	I	1		N	N	4298	N	N	N	300	9	9	137	1	x	1	2	2	x	2
1513	done		29	4	1	WHITE	1	2	1	0	0	1	11.6	11.8571	123	21.8	140	40.5	40.7143	152	68.946	29	A	1		N	N	3384	N	N	N	100	9	9	129	0	x	0	3	0	3	3
1516	done		24	4	2	BLACK	1	2	1	0	0	1	7	7	141	25	149	41	41	160	72.5748	19	A	1		N	N	3598	N	N	N	300	6	9	145	1	x	1	1	2	2	2
1522	done		28	13	1	WHITE	1	2	1	0	0	1	8.3	8.42857	140	23.4	166	40	40	174	78.9251	34	A	1		N	N	3440	N	N	N	350	9	9	142	1	x	1	1	2	3	x
1538	done		28	6	3	ASIAN - PACIFIC ISLANDER	1	2	1	0	0	1	11	11	158	25.4	184	40	40	209	94.8008	51	E	2	inability to augment	N	N	3954	N	N	N	800	8	9	176	1	3	3	x	3	3	0
1545	done		23	5	1	WHITE	1	2	0	0	1	0	7.4	7.57143	149	25.8	162	41	41	184	83.461	35	E	1		N	N	3429	N	N	N	300	8	9	156	1	x	1	1	1	2	2
1548	done		26	12	1	WHITE	1	2	1	0	0	1	12.5	12.7143	141	20.8	163	38.1	38.1429	174	78.9251	33	A	1		Y	N	3238	N	N	N	250	8	9	149	1	x	1	1	1	0	3
1566	done		27	4	1	WHITE	2	2	0	0	1	0	11.1	11.1429	160	29.3	168	39.4	39.5714	164	74.3891	4	I	1		N	N	2931	N	N	N	300	8	9	148	1	x	2	2	2	2	2
1573	done		24	5	2	BLACK	1	2	1	0	0	1	11.2	11.2857	182	29.37	199	40.2	40.2857	211	95.708	29	E	1		N	N	3649	N	N	N	200	8	9	none	1	x	1	3	3	3	3
1579	done		26	6	5	OTHER	1	2	0	0	1	0	11	11	155	27.46	168	40.2	40.2857	177	80.2858	22	A	1		N	N	3220	N	N	N	250	8	8	155	cannot find infant
1580	done		29	13	1	WHITE	1	2	1	0	0	1	11.2	11.2857	160	24.33	173	40	40	182	82.5538	22	I	1		N	N	3128	N	N	Y	300	8	9	167	1	x	1	1	2	2	2
1584	done		33	12	5	OTHER	1	2	0	0	1	0	9	9	200	28.7	238	39.1	39.1429	246	111.584	46	E	1		N	N	3277	N	N	N	200	9	9	222	1	1	1	1	2	2	3
1586	done		24	3	3	ASIAN - PACIFIC ISLANDER	1	2	1	0	0	1	8.6	8.85714	149	24.02	175	38.1	38.1429	199	90.2649	50	E	1		N	N	3700	N	N	N	150	9	9	175	1	x	3	3	3	x	3
1606	done		24	4	2	BLACK	1	2	0	0	1	0	7	7	123	22.5	147	40.3	40.4286	162	73.482	39	E	1		N	N	3385	N	N	N	250	8	9	140	1	1	2	0	2	3	0
1624	done		23	4	5	OTHER	1	2	0	0	1	0	8.6	8.85714	148	27.07	160	38.3	38.4286	170	77.1107	22	A	2	NRFHT	N	N	3120	N	N	N	1000	8	9	154	1	x	3	3	3	3	3
1626	done		27	5	1	WHITE	1	2	0	0	1	0	11.1	11.1429	141	24.27	150	40.4	40.5714	157	71.214	16	I	2	HSV Lesion	N	N	2540	N	N	N	500	9	9	138	2	x	2	3	3	3	3
1632	done		23	5	2	BLACK	1	2	0	0	1	0	9.4	9.57143	109	20.59	132	39.4	39.5714	143	64.8637	34	A	2	fetal intolerance of labor	N	N	3291	N	N	N	600	6	8	124	1	x	1	1	1	0	0
1641	done		35	13	1	WHITE	1	2	1	0	0	1	12.4	12.5714	185	29.01	199	38.4	38.5714	215.3	97.6584	30.3	E	1		N	N	3920	N	N	N	300	8	9	190	1	1	1	1	2	0	0
1649	done		32	5	1	WHITE	1	2	1	0	0	1	8.4	8.57143	163	26.31	176	39	39	192	87.0897	29	E	1		N	N	3398	N	N	N	100	8	9	181	1	x	1	1	2	2	2
1660	done		26	4	3	ASIAN - PACIFIC ISLANDER	1	2	0	0	1	0	5	5	129	24.37	133	37.3	37.4286	139	63.0493	10	I	1		N	Y	2727	N	N	N	250	8	9	125	1	2	2	2	2	2	2
1677	done		26	13	1	WHITE	1	2	1	0	0	1	10.2	10.2857	155	22.89	175	39.1	39.1429	192	87.0897	37	E	1		N	N	3596	N	N	N	200	8	9	168	1	x	1	1	1	2	3
1688	done		21	3	2	BLACK	1	2	0	0	1	0	7.5	7.71429	129	21.47	155	38.2	38.2857	161.8	73.3912	32.8	A	1		N	N	2461	N	N	N	600	9	9	144	1	2	2	2	2	3	0
1689	done		27	5	3	ASIAN - PACIFIC ISLANDER	1	2	1	0	0	1	9.6	9.85714	135	23.91	157	38.3	38.4286	171	77.5643	36	E	1		N	N	3387	N	N	N	250	8	9		1	x	1	1	2	x	2
1694	done		31	7	1	WHITE	1	2	1	0	0	1	12	12	138	22.97	157	33.4	33.5714	157	71.214	19	I	1		N	N	1995	N	N	N	150	7	8	139	cannot find infant
1699	done		21	4	5	OTHER	1	2	0	0	1	0	8	8	118	23.83	134	38.4	38.5714	141	63.9565	23	I	2	NRFHT	N	N	2595	N	N	N	500	9	9	130	2	x	2	3	3	3	3
1727	done		28	4	5	OTHER	1	2	0	1	0	0	9.4	9.57143	161	30.42	193	38.3	38.4286	214	97.0688	53	E	1		N	N	3682	N	N	N	400	8	9	180	1	x	1	1	2	2	2
1743	done		29	6	1	WHITE	1	2	0	0	1	0	12.1	12.1429	191	30.83	229	39.5	39.7143	247	112.037	56	E	1		N	N	3339	N	N	N	400	9	9	210	2	x	2	2	3	3	3
1745	done		24	4	2	BLACK	2	2	1	0	0	1	9	9	175	27.41	189	38.1	38.1429	193	87.5433	18	A	1		N	N	3198	N	N	N	200	8	9	173	1	x	1	3	3	3	3
1765	done		27	4	1	1	1	2	1	0	0	1	10.5	10.7143	130	22.38	158	37.2	37.2857	164	74.3891	34	A	1		N	N	3454	N	N	N	450	8	9	145	3	x	3	0	0	0	3
1768	done		23	4	5	OTHER	1	2	1	0	0	1	7.2	7.28571	153	27.1	183	40.3	40.4286	201	91.1721	48	E	1		N	N	4375	N	N	N	250	8	8	169	1	x	1	1	1	2	2
1782	done		23	4	2	BLACK	1	2	1	0	0	1	6.3	6.42857	132	24.14	144	39.6	39.8571	150	68.0389	18	I	1		N	N	3325	N	N	N	250	8	9	136	3	x	3	3	3	3	3
1783	done		35	4	3	ASIAN - PACIFIC ISLANDER	1	2	1	0	0	1	6.6	6.85714	144	26.3	163	37.5	37.7143	173	78.4715	29	E	1		N	N	3414	N	N	N	250	9	9	149	1	0	1	1	1	2	2
1789	done		37	4	2	BLACK	1	2	1	0	0	1	12	12	127	21.8	146	29.3	29.4286	146	66.2245	19	I	2	NRFHT	N	N	1410	Y	N	N	3500	1	6	133	x	x	2	2	2	2	0
1796	done		27	11	1	WHITE	1	2	1	0	0	1	6.6	6.85714	158	25.47	185	38.1	38.1429	204	92.5328	46	E	1		N	N	3190	N	N	N	400	9	9		1	x	1	1	2	2	3
1808	done		20	3	2	BLACK	1	2	1	0	0	1	8.3	8.42857	133	23.47	150	39.2	39.2857	162	73.482	29	A	1		N	N	3351	N	N	N	150	8	9	136	cannot find infant
1809	done		23	4	2	BLACK	1	2	0	1	0	1	3.6	3.85714	137	24.32	167	37.4	37.5714	177	80.2858	40	E	2	Hx of LTCS	N	N	2820	N	N	N	300	8	9	147	cannot find infant
1816	done		29	4	2	BLACK	1	2	1	0	0	1	10	10	160	29.26	182	37.3	37.4286	186	84.3682	26	E	1		Y	N	3099	N	N	N	350	9	9	168	1	x	1	1	2	2	0
1834	done		24	4	2	BLACK	1	2	0	0	1	0	8.6	8.85714	142	25.06	158	38.5	38.7143	182.6	82.826	40.6	E	1		Y	N	3432	N	N	N	350	8	9	152	1	1	2	1	2	3	3
1838	done		28	4	5	OTHER	1	3	0	1	1	1	9.2	9.28571	200	29.54	232	39.6	39.8571	241	109.316	41	E	1		Y	N	3744	N	N	N	250	8	9	212	1	x	1	1	3	3	3
1841	done		23	4	1	WHITE	1	2	1	0	0	1	8.4	8.57143	146	25.06	160	39.2	39.2857	174	78.9251	28	E	1		N	N	3384	N	N	N	300	9	9	150	1	x	1	1	1	2	3
1872	done		34	5	5	OTHER	2	2	0	0	1	0	6.4	6.57143	160	27.46	186	40.4	40.5714	202	91.6257	42	E	2	Arrest of Dilation	N	N	3780	N	N	N	900	8	9	174	2	x	3	x	x	x	x						63	33
1878	done		37	13	1	WHITE	1	2	1	0	0	1	8.1	8.14286	133.6	23.67	146	39.1	39.1429	152	68.946	18.4	I	1		N	N	3756	N	N	N	400	8	9	130	1	x	1	2	x	x	3
1881	done		23	4	2	BLACK	1	2	0	0	1	0	10.6	10.8571	142	22.24	159	39.6	39.8571	176.2	79.923	34.2	A	1		N	N	3920	N	N	N	300	7	9	145	3	x	3	3	3	3	3
1885	done		32	13	1	WHITE	1	2	1	0	0	1	5.5	5.71429	161	28.52	184	38.1	38.1429	198.8	90.1742	37.8	E	1		N	N	3412	N	N	N	300	3	9	165	1	x	1	1	2	x	x
1905	done		33	21	5	2	1	2	1	0	0	1	7.1	7.14286	119	23.24	132	38.5	38.7143	139	63.0493	20	I	1		N	N	3255	N	N	N	300	9	9	123	1	x	1	3	3	3	3
1906	done		27	5	5	OTHER	1	2	0	0	1	0	8	8	168	28.84	201	38.1	38.1429	209	94.8008	41	E	2	Breech	N	N	3625	N	N	N	600	6	9	191	1	x	1	3	0	3	3
1909	done		27	5	1	WHITE	1	2	1	0	0	1	12.1	12.1429	139	25.5	175	38.4	38.5714	196	88.9041	57	E	2	Hx of LTCS	N	N	4260	N	N	N	800	8	9	160	2	x	2	2	2	3	3
1912	done		24	4	5	OTHER	1	2	1	0	0	1	8.2	8.28571	139	24.66	155	39.4	39.5714	165	74.8427	26	A	1		N	N	3582	N	N	N	300	8	9	149	1	x	1	2	3	3	3
1913	done		25	4	2	BLACK	1	2	0	0	1	0	6	6	136	26.56	167	40.1	40.1429	188	85.2754	52	E	2	inability to augment	N	N	3284	N	N	N	900	9	9	155	2	x	2	2	2	3	3
1914	done		30	5	1	WHITE	2	2	1	0	0	1	6.4	6.57143	139	22.86	158	40.1	40.1429	182.8	82.9167	43.8	E	1		N	N	3622	N	N	N	250	9	9	154	x	x	2	2	3	3	3						78	59
1932	done		24	5	2	BLACK	1	2	0	0	1	0	6.3	6.42857	124	21.25	152	39.6	39.8571	171.1	77.6097	47.1	E	1		Y	N	3384	N	N	N	650	7	8	134	1	x	1	1	2	2	2
1934	done		23	4	2	BLACK	1	2	0	0	1	0	6.2	6.28571	151	28.53	155	40.5	40.7143	167	75.7499	16	A	1		Y	N	3717	N	N	N	300	8	9	140	1	x	1	2	2	2	3
1936	done		25	5	5	UNKNOWN	2	2	1	0	0	1	9.5	9.71429	148	26.22	164	40.1	40.1429	174.8	79.2879	26.8	E	1		N	N	3153	N	N	N	250	9	9	149	1	x	1	3	3	3	3
1953	done		38	15	5	OTHER	3	2	0	0	1	0	10.3	10.4286	117	21.33	129	39.1	39.1429	130.6	59.2392	13.6	I	1		N	N	2894	N	N	N	350	9	9	none	cannot find infant
1965	done		25	4	3	ASIAN - PACIFIC ISLANDER	1	2	1	0	0	1	7.2	7.28571	154	29.1	166	38.1	38.1429	173	78.4715	19	A	1		N	N	3523	N	N	N	200	9	9	157	1	x	1	x	x	x	x
1969	done		27	5	2	BLACK	1	2	1	0	0	1	6.2	6.28571	140	24.06	152	38.6	38.8571	168	76.2035	28	A	1		N	N	3084	N	N	N	200	8	9	153	2	x	3	3	3	3	x
1971	done		30	4	3	ASIAN - PACIFIC ISLANDER	2	2	1	0	0	1	11.6	11.8571	122	20.89	145	39.6	39.8571	145	65.7709	23	I	1		N	N	3718	N	N	N	400	7	8	none	2	x	2	x	x	3	x
1990	done		27	4	2	BLACK	2	2	0	1	0	0	7.1	7.14286	153	28.06	161	41	41	175	79.3787	22	A	2	arrest of descent	N	N	3665	N	N	N	500	8	9	none	1	x	1	3	3	3	3
1993	done		29	4	5	OTHER	1	2	0	0	1	0	6.3	6.42857	157	25.41	172	39.2	39.2857	191.2	86.7269	34.2	E	1		N	N	3463	N	N	N	300	8	9	161	1	x	1	1	2	2	2
2006	done		24	4	5	OTHER	1	2	0	0	1	0	6.6	6.85714	148	27.96	165	38.1	38.1429	163	73.9356	15	A	1		N	N	3031	N	N	N	975	8	9	155	2	x	1	1	2	x	3
2013	done		23	3	2	BLACK	1	2	0	0	1	0	6.4	6.57143	166	26	188	39.1	39.1429	202	91.6257	36	E	1		Y	N	3050	N	N	N	200	8	9	168	2	x	3	3	3	3	3
2017	done		31	13	1	WHITE	1	2	0	0	1	0	8	8	152	26.09	175	41	41	206	93.44	54	E	2	Arrest of Dilation	N	N	3630	N	N	N	550	9	9	179	1	x	1	1	2	3	3
2026	done		23	2	2	BLACK	1	2	0	0	1	0	7.3	7.42857	138	26.08	142	38	38	154	69.8532	16	A	1		N	N	2190	N	N	N	200	7	9	141	2	x	x	3	3	3	3
		286									76															523
		237	24.8213	1	138	white					432
		0.546845	4.36675	11	85	black
				62	42	API
				129	0	asian
				47	72	other
				14	0	unknown
				1	2	AmInd
				0
				0
				5
				18
				36
				13
				0
				1
				1
				0
			E	265
			O	72
			WO	2
			total	339
[truncated: 135 more columns]
